# Supplementary material for: Neural correlates of memory updating in the primate prefrontal cortex
Source: Commun Biol. 2025 Jun 9;8:900. doi: 10.1038/s42003-025-08271-w (PMC12149290; doi:10.1038/s42003-025-08271-w)
Supplement: Supplementary file 3 — Supplementary Data 1 [file 42003_2025_8271_MOESM3_ESM.xlsx]

## Sheet: FIG1
b						c			e,f
1-back choice error	1-back rule error	2-back choice error	2-back rule error			1-back	2-back		1-back	2-back
0.0247	0.0164	0.1067	0.0326		monkey N	267.47	242.55		-1.41025	0.181011
					S	169.34	175.43		0.263265	1.13824
					T	269.08	217.74		1.71587	-3.20802
									1.14348	1.19081
									-0.498863	-0.872419
									-0.122593	-0.0433212
									0.0888046	-1.45755
									0.632589	-1.23866
									2.27505	-0.661309
									3.68345	0.0484889
									1.3589	-3.05606
									-1.23344	-1.60493
									3.88649	-2.10255
									3.12451	-3.52777
									2.11392	0.162756
									1.54088	-1.43451
									4.52722	-5.09511
									1.18698	-3.32392
									3.17079	2.40733
									2.22699	-0.485774
									0.269369	-0.680777
									-1.04498	0.159489
									0.415	-1.6394
									0.682127	-2.77137
									1.1813	-1.56658
									-0.147739	-2.30355
									-0.19273	1.72386
									3.23635	-4.25155
									1.82032	0.240949
									2.46645	0.907582
									-1.08341	-1.01778
									3.4633	-1.96598
									3.89847	-3.83566
									1.45285	-3.29864
									0.793016	1.36987
									2.7015	-2.20596
									-0.532222	-2.34553
									1.3674	-1.54399
									1.24156	-4.58244
									2.64261	-1.53939
									3.2686	-2.43748
									1.55219	-3.09348
									-0.48839	1.67847
									0.35834	-3.10974
									-0.506804	3.00368
									-1.91381	-1.80199
									-2.04451	0.376779
									0.0118298	-0.0607131
									-2.09082	-4.47048
									-2.31815	-4.06723
									-0.136123	-3.677
									-0.55299	-2.33731
									1.33944	-1.90133
									-1.68843	-4.7439
									-0.915531	-4.68404
									-4.57664	-1.59495
									1.15686	-6.58375
									0.177912	-3.83801
									3.63669	0.788538
									-2.48597	2.56211
									3.45806	-0.502889
									2.58032	-3.24296
									-2.40414	-3.87574
									-3.77693	-4.36135
									2.67033	-0.0343459
									-1.51899	-0.170222
									-1.71565	2.32245
									-2.47574	0.825591
									-0.177414	-0.508134
									-1.87005	0.516262
									3.11864	-0.702288
									4.31978	-2.77165
									-2.36839	-2.77942
									1.32646	2.06937
									0.922946	0.538123
									-2.19581	3.7188
									-1.69822	3.40234
									4.14219	-3.22186
									3.11804	0.813222
									2.63062	-6.60304
									3.28809	-4.62551
									-3.45468	-0.841522
									-0.918997	3.25026
									3.39829	0.217376
									-0.198135	-2.21774
									4.47122	-1.87039
									-1.04543	0.311364
									-0.724164	0.696467
									1.06861	-0.898451
									3.35612	-4.73641
									-0.170294	-0.706815
									3.424	-5.26594
									-0.467773	-0.189877
									2.0654	-1.32289
									-1.8971	1.58795
									0.0292032	1.37933
									2.41843	-1.11238
									2.18298	1.24135
									1.58293	-2.2567
									2.31531	-3.07999
									0.837269	-0.433561
									0.837269	-0.433561
									2.14691	-2.44434
									-2.98752	0.611716
									2.17081	1.76031
									1.7987	-3.28768
									0.33526	1.31382
									-0.142439	-0.421098
									1.55353	2.94757
									0.0188959	2.09075
									-0.182535	6.28645
									-1.13409	4.37106
									-0.211813	-3.30203
									0.0861185	-1.21565
									2.00766	0.301771
									-1.7486	-0.269912
									0.0439127	4.17511
									0.234718	-1.98272
									0.186392	3.15934
									-0.845207	0.1879
									-0.843228	-0.854622
									-0.843228	-0.854622
									-0.478936	-0.46786
									-0.478936	-0.46786
									0.974051	4.49678
									0.974051	4.49678
									0.492562	-4.14366
									0.201241	-0.37971
									-1.05537	0.191096
									-1.05537	0.191096
									0.690671	2.27792
									0.165139	1.92526
									0.165139	1.92526
									0.855358	0.711105
									1.06782	0.418601
									0.212881	-2.80066
									1.42916	-0.857615
									-0.69784	0.176777
									0.35063	0.300214
									-0.217394	-0.684449
									-1.02013	0.856343
									0.491689	-2.54716
									1.76545	-3.5663
									0.304401	-0.0639939
									0.124162	-3.44696
									-0.476172	-1.459
									0.881039	-6.54831
									-0.131181	-0.809421
									-0.248728	1.89778
									1.479	1.27699
									-0.00893042	0.502406
									-1.07413	-4.33094

## Sheet: FIG2
	a1			a2			a3			b1			b2			b3
Time (ms)	1-back	2-back		1-back	2-back		1-back	2-back		1-back	2-back		1-back	2-back		1-back	2-back
0	4.80341	8.02627		6.17643	10.8671		8.6213	11.9018		22.9199	25.948		5.25501	3.42294		4.19253	9.23126
1	4.81795	8.09469		6.14322	10.8215		8.66547	11.8544		22.7751	25.8967		5.29928	3.3635		4.08396	9.27231
2	4.83343	8.16673		6.11156	10.7747		8.71605	11.8031		22.628	25.8462		5.34527	3.30657		3.97468	9.30442
3	4.84983	8.24186		6.08143	10.727		8.77288	11.7479		22.4792	25.7963		5.39279	3.25226		3.86522	9.32804
4	4.86713	8.31954		6.0528	10.6788		8.83577	11.6894		22.3292	25.7469		5.44167	3.20067		3.7561	9.34365
5	4.88527	8.3992		6.02567	10.6302		8.90449	11.6278		22.1784	25.6976		5.49172	3.15187		3.64782	9.35178
6	4.90424	8.48027		6.00003	10.5813		8.97875	11.5634		22.0276	25.6481		5.54271	3.10588		3.54088	9.35294
7	4.92398	8.56217		5.97585	10.5323		9.05822	11.4967		21.8774	25.5983		5.59446	3.06269		3.43574	9.34769
8	4.94446	8.6443		5.95315	10.4834		9.14253	11.428		21.7286	25.5478		5.64674	3.0223		3.33285	9.33656
9	4.96562	8.72609		5.9319	10.4344		9.23125	11.3578		21.5819	25.4964		5.69934	2.98463		3.23263	9.32009
10	4.9874	8.80696		5.91212	10.3854		9.32391	11.2863		21.4381	25.4438		5.75204	2.94961		3.13548	9.29882
11	5.00975	8.88636		5.89377	10.3363		9.42	11.2141		21.2981	25.3899		5.80461	2.91716		3.04176	9.27324
12	5.0326	8.96372		5.87685	10.2871		9.51897	11.1414		21.1628	25.3343		5.85686	2.88714		2.95181	9.24386
13	5.05589	9.03853		5.86134	10.2375		9.62022	11.0688		21.033	25.2769		5.90857	2.85945		2.86593	9.21112
14	5.07954	9.1103		5.84721	10.1875		9.72314	10.9965		20.9097	25.2177		5.95952	2.83394		2.78438	9.17544
15	5.10347	9.17856		5.83442	10.1367		9.82708	10.925		20.7937	25.1563		6.00953	2.81045		2.70741	9.1372
16	5.1276	9.24289		5.82293	10.085		9.93135	10.8546		20.686	25.0928		6.05841	2.78884		2.6352	9.09674
17	5.15185	9.30288		5.81269	10.0322		10.0353	10.7857		20.5874	25.027		6.10597	2.76894		2.56794	9.05436
18	5.17613	9.3582		5.80363	9.97797		10.1381	10.7185		20.4987	24.9591		6.15204	2.7506		2.50575	9.01029
19	5.20035	9.40853		5.79569	9.92204		10.2392	10.6534		20.4208	24.8889		6.19647	2.73365		2.44874	8.96473
20	5.22442	9.45363		5.78877	9.86418		10.3378	10.5906		20.3545	24.8166		6.23911	2.71793		2.39698	8.91784
21	5.24826	9.49328		5.7828	9.80411		10.4332	10.5303		20.3006	24.7422		6.27983	2.70329		2.35052	8.86971
22	5.27177	9.52733		5.77767	9.74161		10.5248	10.4728		20.2597	24.6659		6.31851	2.68957		2.30936	8.82041
23	5.29487	9.55566		5.77327	9.67644		10.6118	10.4181		20.2325	24.5879		6.35506	2.67662		2.2735	8.76995
24	5.31747	9.57821		5.76951	9.60842		10.6936	10.3665		20.2196	24.5084		6.38938	2.66432		2.2429	8.7183
25	5.33949	9.59498		5.76626	9.53737		10.7696	10.3179		20.2215	24.4276		6.4214	2.65252		2.2175	8.66541
26	5.36083	9.60601		5.76342	9.46318		10.8393	10.2725		20.2387	24.3458		6.45107	2.6411		2.19721	8.61118
27	5.38143	9.61138		5.76087	9.38574		10.902	10.2301		20.2715	24.2635		6.47834	2.62994		2.18193	8.5555
28	5.40121	9.61123		5.75851	9.30502		10.9574	10.1908		20.3202	24.1808		6.5032	2.61894		2.17154	8.49824
29	5.42009	9.60574		5.75622	9.22104		11.005	10.1545		20.385	24.0983		6.52561	2.60799		2.1659	8.43925
30	5.43801	9.59511		5.75392	9.13384		11.0444	10.121		20.4661	24.0163		6.5456	2.59699		2.16485	8.37837
31	5.45489	9.57961		5.75153	9.04355		11.0754	10.0902		20.5634	23.9352		6.56317	2.58587		2.16822	8.31544
32	5.47068	9.55951		5.74896	8.95032		11.0976	10.0618		20.6769	23.8555		6.57835	2.57452		2.17584	8.25031
33	5.48532	9.53515		5.74618	8.85439		11.111	10.0356		20.8065	23.7777		6.59117	2.56289		2.18751	8.18284
34	5.49875	9.50685		5.74313	8.75603		11.1154	10.0114		20.9517	23.7023		6.60168	2.55089		2.20304	8.1129
35	5.51092	9.47497		5.73981	8.65558		11.1107	9.98881		21.1123	23.6297		6.60995	2.53846		2.22221	8.04038
36	5.52178	9.43991		5.73621	8.5534		11.097	9.96755		21.2878	23.5604		6.61602	2.52554		2.24481	7.96522
37	5.53128	9.40204		5.73237	8.44995		11.0743	9.94726		21.4777	23.4949		6.61998	2.51207		2.27062	7.88736
38	5.53938	9.36177		5.72834	8.34567		11.0429	9.9276		21.6812	23.4337		6.62189	2.49798		2.29943	7.8068
39	5.54604	9.3195		5.72419	8.24109		11.0029	9.90821		21.8975	23.3773		6.62182	2.48323		2.331	7.72358
40	5.55122	9.27563		5.72002	8.13674		10.9547	9.88873		22.126	23.3261		6.61987	2.46776		2.36511	7.63776
41	5.55489	9.23055		5.71596	8.0332		10.8985	9.86878		22.3655	23.2805		6.6161	2.45153		2.40153	7.54948
42	5.55702	9.18465		5.71216	7.93104		10.8348	9.84803		22.6151	23.2411		6.61059	2.43449		2.44005	7.45888
43	5.55757	9.1383		5.7088	7.83088		10.7639	9.82611		22.8737	23.2082		6.60343	2.4166		2.48043	7.3662
44	5.55653	9.09185		5.70606	7.73332		10.6865	9.80271		23.1401	23.1821		6.5947	2.39781		2.52247	7.27168
45	5.55388	9.04564		5.70416	7.63896		10.6029	9.77751		23.4131	23.1633		6.58446	2.37809		2.56594	7.17564
46	5.5496	8.99997		5.70334	7.54841		10.5139	9.75024		23.6915	23.152		6.57278	2.35741		2.61063	7.07842
47	5.54369	8.95513		5.70385	7.46223		10.4199	9.72064		23.9739	23.1484		6.55974	2.33574		2.65635	6.98042
48	5.53615	8.91139		5.70594	7.38099		10.3216	9.68848		24.259	23.1529		6.54541	2.31305		2.7029	6.88205
49	5.52698	8.86895		5.70987	7.3052		10.2197	9.65356		24.5454	23.1657		6.52983	2.28933		2.75008	6.78379
50	5.51619	8.82803		5.71593	7.23536		10.1148	9.61574		24.8318	23.1868		6.51309	2.26457		2.79771	6.68613
51	5.50382	8.78877		5.72439	7.1719		10.0076	9.57487		25.1168	23.2164		6.49522	2.23877		2.84562	6.58958
52	5.4899	8.75132		5.73551	7.11522		9.89878	9.53089		25.3991	23.2546		6.4763	2.21193		2.89364	6.49468
53	5.47446	8.71577		5.74956	7.06565		9.78903	9.48372		25.6774	23.3014		6.45637	2.18408		2.94161	6.40199
54	5.45757	8.68218		5.76679	7.02347		9.67902	9.43336		25.9504	23.3567		6.43549	2.15523		2.9894	6.31206
55	5.4393	8.65059		5.78743	6.9889		9.56943	9.3798		26.2169	23.4206		6.41372	2.12542		3.03685	6.22546
56	5.41972	8.621		5.81171	6.96207		9.46091	9.32311		26.4758	23.493		6.39112	2.09471		3.08384	6.14274
57	5.39892	8.59338		5.8398	6.94308		9.35409	9.26335		26.726	23.5736		6.36775	2.06314		3.13025	6.06445
58	5.37702	8.56768		5.87189	6.93194		9.24959	9.20061		26.9665	23.6624		6.34367	2.03079		3.17596	5.99113
59	5.35413	8.54382		5.90809	6.9286		9.148	9.13502		27.1965	23.7591		6.31897	1.99775		3.22089	5.92329
60	5.33038	8.52171		5.94851	6.93293		9.04986	9.06672		27.4152	23.8635		6.2937	1.9641		3.26494	5.86141
61	5.30591	8.50122		5.99321	6.94475		8.95569	8.99587		27.6218	23.9752		6.26796	1.92996		3.30803	5.80595
62	5.28089	8.48221		6.04222	6.9638		8.86596	8.92263		27.8159	24.0941		6.24183	1.89543		3.35008	5.75733
63	5.25547	8.46453		6.09552	6.9898		8.78111	8.84718		27.997	24.2197		6.21541	1.86066		3.39103	5.71591
64	5.22983	8.44803		6.15305	7.02236		8.70152	8.76971		28.1648	24.3517		6.18879	1.82576		3.43084	5.68204
65	5.20415	8.43254		6.21471	7.06108		8.62753	8.6904		28.3191	24.4897		6.1621	1.7909		3.46946	5.656
66	5.17862	8.41788		6.28036	7.10552		8.55942	8.60944		28.4599	24.6333		6.13544	1.75621		3.50684	5.63801
67	5.15345	8.4039		6.34982	7.15516		8.49742	8.52701		28.5872	24.7821		6.10893	1.72187		3.54297	5.62827
68	5.12883	8.39043		6.42286	7.2095		8.44171	8.4433		28.7012	24.9357		6.08271	1.68803		3.57782	5.6269
69	5.10496	8.3773		6.49921	7.26799		8.39242	8.35847		28.8022	25.0936		6.05689	1.65485		3.61139	5.63396
70	5.08204	8.36439		6.57858	7.33006		8.34962	8.2727		28.8907	25.2552		6.03162	1.6225		3.64366	5.64948
71	5.06028	8.35156		6.66062	7.39514		8.3133	8.18613		28.967	25.4203		6.00703	1.59116		3.67464	5.67342
72	5.03987	8.33869		6.74498	7.46266		8.28344	8.09892		29.0319	25.5882		5.98326	1.56098		3.70435	5.70568
73	5.02101	8.3257		6.83124	7.53205		8.25992	8.01121		29.086	25.7585		5.96043	1.53211		3.73279	5.74612
74	5.00387	8.31252		6.919	7.60276		8.2426	7.92313		29.1301	25.9306		5.93867	1.50472		3.75998	5.79453
75	4.98863	8.29911		7.0078	7.67424		8.23129	7.83481		29.165	26.1042		5.91812	1.47895		3.78596	5.85068
76	4.97545	8.28545		7.0972	7.74599		8.22572	7.74636		29.1916	26.2786		5.89888	1.45493		3.81075	5.91426
77	4.96448	8.27156		7.18673	7.81752		8.2256	7.6579		29.2108	26.4534		5.88105	1.43278		3.83438	5.98493
78	4.95586	8.25747		7.27591	7.8884		8.23061	7.56954		29.2237	26.628		5.86474	1.41261		3.8569	6.06233
79	4.94971	8.24327		7.36427	7.9582		8.24035	7.4814		29.231	26.802		5.85002	1.39452		3.87833	6.14602
80	4.94612	8.22905		7.45134	8.02658		8.25443	7.39359		29.2339	26.9748		5.83695	1.37859		3.89874	6.23555
81	4.94519	8.21495		7.53664	8.09322		8.2724	7.30625		29.2333	27.1458		5.82557	1.36487		3.91814	6.33045
82	4.94697	8.20113		7.61974	8.15784		8.2938	7.21949		29.2302	27.3147		5.81592	1.35341		3.93659	6.4302
83	4.95152	8.18779		7.7002	8.22023		8.31815	7.13347		29.2254	27.4809		5.80799	1.34423		3.95414	6.53427
84	4.95886	8.17513		7.77761	8.28023		8.34494	7.04832		29.2199	27.6438		5.80177	1.33735		3.97081	6.6421
85	4.969	8.16339		7.85158	8.3377		8.37368	6.96422		29.2145	27.8029		5.79721	1.33275		3.98665	6.75314
86	4.98192	8.15285		7.92174	8.39257		8.40383	6.88135		29.2099	27.9579		5.79425	1.3304		4.00169	6.8668
87	4.9976	8.14378		7.98779	8.4448		8.4349	6.79991		29.2068	28.108		5.7928	1.33024		4.01596	6.9825
88	5.01599	8.13647		8.04943	8.4944		8.46637	6.72012		29.2059	28.253		5.79274	1.33221		4.0295	7.09963
89	5.03701	8.13122		8.1064	8.54141		8.49773	6.64221		29.2078	28.3922		5.79394	1.33623		4.04233	7.21761
90	5.06058	8.12835		8.1585	8.58591		8.5285	6.56644		29.2127	28.5253		5.79623	1.34219		4.05446	7.33584
91	5.08661	8.12818		8.20555	8.62797		8.55822	6.49307		29.2212	28.6517		5.79943	1.34996		4.0659	7.45373
92	5.11496	8.13101		8.24742	8.66773		8.58642	6.4224		29.2335	28.7711		5.80334	1.35943		4.07667	7.57069
93	5.1455	8.13714		8.28403	8.70531		8.6127	6.35473		29.2497	28.8829		5.80772	1.37045		4.08676	7.68616
94	5.1781	8.14688		8.31533	8.74084		8.63664	6.29037		29.27	28.9869		5.81235	1.38285		4.09617	7.79955
95	5.21259	8.1605		8.34133	8.77447		8.65789	6.22966		29.2942	29.0827		5.81697	1.39648		4.10489	7.91032
96	5.2488	8.17826		8.36206	8.80631		8.67611	6.17291		29.3223	29.1699		5.82131	1.41116		4.1129	8.01792
97	5.28655	8.20039		8.3776	8.83649		8.69099	6.12047		29.3542	29.2482		5.82509	1.42672		4.12017	8.12183
98	5.32565	8.22708		8.38807	8.86512		8.70226	6.07266		29.3894	29.3174		5.82804	1.44296		4.12668	8.22155
99	5.36591	8.25852		8.39363	8.89228		8.7097	6.02983		29.4277	29.3772		5.82987	1.45971		4.13238	8.31657
100	5.40713	8.29482		8.39446	8.91801		8.71309	5.99229		29.4687	29.4275		5.83031	1.47678		4.13725	8.40643
101	5.44911	8.33608		8.39079	8.94236		8.71228	5.96034		29.5118	29.4681		5.82906	1.494		4.14123	8.49067
102	5.49164	8.38234		8.38287	8.9653		8.70712	5.93427		29.5565	29.499		5.82587	1.51117		4.14428	8.56887
103	5.5345	8.43361		8.37096	8.98681		8.69751	5.91433		29.6023	29.5201		5.82047	1.52812		4.14634	8.64063
104	5.5775	8.48982		8.35537	9.0068		8.68337	5.90076		29.6485	29.5314		5.81263	1.5447		4.14737	8.70555
105	5.62042	8.55088		8.3364	9.02516		8.66466	5.89376		29.6945	29.5331		5.80211	1.56073		4.14729	8.76329
106	5.66306	8.61664		8.31439	9.04174		8.64136	5.89347		29.7397	29.5252		5.78872	1.57607		4.14606	8.81351
107	5.70524	8.6869		8.28967	9.05637		8.61346	5.90001		29.7835	29.508		5.77227	1.59057		4.14362	8.85592
108	5.74674	8.76139		8.26258	9.06884		8.58098	5.91344		29.8252	29.4818		5.75261	1.60412		4.1399	8.89025
109	5.78739	8.83982		8.23348	9.0789		8.54397	5.93378		29.8642	29.4468		5.72961	1.6166		4.13484	8.91627
110	5.82702	8.92183		8.20271	9.0863		8.50248	5.96098		29.9	29.4035		5.70319	1.6279		4.1284	8.93378
111	5.86545	9.00702		8.17061	9.09076		8.45659	5.99494		29.9321	29.3524		5.67327	1.63794		4.12051	8.94261
112	5.90254	9.09496		8.13752	9.09199		8.40637	6.03552		29.9601	29.2938		5.63984	1.64665		4.11111	8.94264
113	5.93815	9.18516		8.10376	9.08971		8.35191	6.08248		29.9835	29.2284		5.60288	1.65397		4.10016	8.93381
114	5.97214	9.27711		8.06964	9.08361		8.29332	6.13555		30.002	29.1567		5.56244	1.65985		4.08761	8.91605
115	6.00443	9.37027		8.03545	9.07342		8.23069	6.1944		30.0154	29.0794		5.51859	1.66428		4.0734	8.8894
116	6.0349	9.46406		8.00147	9.05886		8.16415	6.25863		30.0235	28.9972		5.47144	1.66723		4.05751	8.85391
117	6.0635	9.5579		7.96795	9.0397		8.09381	6.32778		30.0263	28.9109		5.42112	1.66872		4.0399	8.80968
118	6.09017	9.65119		7.93511	9.01572		8.01978	6.40136		30.0239	28.821		5.36779	1.66875		4.02052	8.75687
119	6.11488	9.74332		7.90317	8.98674		7.94219	6.4788		30.0163	28.7285		5.31166	1.66736		3.99936	8.6957
120	6.13762	9.83367		7.8723	8.95262		7.86117	6.5595		30.0037	28.634		5.25295	1.66458		3.9764	8.62643
121	6.1584	9.92165		7.84266	8.91328		7.77683	6.64282		29.9866	28.5384		5.1919	1.66047		3.95162	8.54938
122	6.17726	10.0067		7.81436	8.86867		7.68933	6.72808		29.9653	28.4424		5.12879	1.6551		3.92501	8.46493
123	6.19425	10.0881		7.78752	8.81882		7.59878	6.81458		29.9402	28.3469		5.06391	1.64854		3.89658	8.3735
124	6.20947	10.1655		7.76221	8.76381		7.50534	6.90159		29.9121	28.2524		4.99756	1.64086		3.86633	8.27557
125	6.22301	10.2383		7.73847	8.70376		7.40915	6.98837		29.8815	28.1598		4.93007	1.63216		3.83428	8.17166
126	6.235	10.306		7.71632	8.63889		7.31037	7.07416		29.8492	28.0696		4.86177	1.62254		3.80044	8.06236
127	6.2456	10.3682		7.69577	8.56945		7.20916	7.15822		29.816	27.9827		4.79301	1.61208		3.76487	7.9483
128	6.25497	10.4245		7.67679	8.49576		7.10569	7.23981		29.7827	27.8995		4.72411	1.60089		3.72759	7.83012
129	6.26332	10.4745		7.65934	8.4182		7.00015	7.31821		29.7502	27.8205		4.65545	1.58907		3.68867	7.70854
130	6.27085	10.5179		7.64336	8.3372		6.89274	7.39271		29.7195	27.7462		4.58735	1.57673		3.64817	7.58428
131	6.2778	10.5546		7.62877	8.25324		6.78366	7.46264		29.6914	27.677		4.52017	1.56396		3.60617	7.45812
132	6.28442	10.5842		7.61549	8.16685		6.67313	7.52739		29.667	27.6133		4.45425	1.55087		3.56276	7.33083
133	6.29097	10.6068		7.6034	8.07859		6.5614	7.58636		29.6472	27.5551		4.3899	1.53753		3.51804	7.20322
134	6.29772	10.6223		7.59239	7.98904		6.44871	7.63902		29.633	27.5028		4.32746	1.52405		3.47212	7.0761
135	6.30496	10.6305		7.58235	7.89884		6.33534	7.68491		29.6251	27.4564		4.26722	1.5105		3.42513	6.95027
136	6.31298	10.6317		7.57315	7.80859		6.22157	7.72361		29.6247	27.4158		4.20948	1.49695		3.3772	6.82655
137	6.32209	10.6258		7.56466	7.71895		6.10769	7.75479		29.6324	27.3809		4.15452	1.48347		3.3285	6.70574
138	6.33258	10.6131		7.55674	7.63055		5.99402	7.77816		29.649	27.3516		4.10258	1.47012		3.27919	6.58861
139	6.34476	10.5938		7.54926	7.54399		5.88089	7.79353		29.6753	27.3276		4.05392	1.45693		3.22943	6.47592
140	6.35893	10.568		7.54209	7.4599		5.76864	7.80079		29.712	27.3086		4.00875	1.44396		3.17942	6.3684
141	6.37537	10.5361		7.53512	7.37884		5.65763	7.79987		29.7595	27.2941		3.96727	1.43121		3.12936	6.26673
142	6.39437	10.4985		7.5282	7.30135		5.5482	7.79082		29.8183	27.2836		3.92967	1.41872		3.07944	6.17155
143	6.4162	10.4554		7.52123	7.22794		5.44075	7.77372		29.8889	27.2766		3.8961	1.40648		3.02988	6.08346
144	6.44112	10.4073		7.51409	7.15903		5.33563	7.74877		29.9714	27.2724		3.86671	1.39449		2.98089	6.00298
145	6.46936	10.3546		7.50668	7.09503		5.23324	7.7162		30.0662	27.2705		3.84161	1.38275		2.9327	5.93059
146	6.50114	10.2977		7.4989	7.03627		5.13394	7.67633		30.1732	27.27		3.82092	1.37123		2.88553	5.8667
147	6.53665	10.237		7.49064	6.983		5.03814	7.62953		30.2924	27.2702		3.8047	1.35991		2.8396	5.81165
148	6.57606	10.173		7.48184	6.93543		4.94618	7.57622		30.4237	27.2703		3.79302	1.34877		2.79513	5.76571
149	6.6195	10.1061		7.4724	6.89368		4.85846	7.51689		30.5668	27.2696		3.78593	1.33776		2.75233	5.72906
150	6.66707	10.0368		7.46226	6.85781		4.77531	7.45207		30.7214	27.2672		3.78345	1.32687		2.71142	5.70183
151	6.71885	9.96547		7.45135	6.82781		4.69709	7.38231		30.887	27.2622		3.78559	1.31604		2.67258	5.68404
152	6.77488	9.89256		7.43961	6.80359		4.62411	7.30822		31.0632	27.254		3.79236	1.30525		2.63601	5.67567
153	6.83514	9.81848		7.42698	6.78499		4.5567	7.23041		31.2491	27.2416		3.80372	1.29447		2.60187	5.67659
154	6.89961	9.74361		7.41341	6.7718		4.49513	7.14951		31.4442	27.2244		3.81965	1.28368		2.57031	5.68661
155	6.9682	9.66834		7.39886	6.76375		4.43967	7.06616		31.6476	27.2016		3.8401	1.27285		2.54147	5.70546
156	7.0408	9.593		7.38328	6.76049		4.39054	6.98102		31.8585	27.1725		3.86502	1.26197		2.51546	5.73279
157	7.11724	9.51792		7.36665	6.76164		4.34796	6.89472		32.0758	27.1364		3.89432	1.25104		2.49236	5.7682
158	7.19733	9.44341		7.34892	6.76678		4.31209	6.80788		32.2986	27.0929		3.92794	1.24007		2.47223	5.8112
159	7.28083	9.36974		7.33007	6.77542		4.28308	6.72112		32.5258	27.0412		3.96578	1.22909		2.45512	5.86125
160	7.36746	9.29715		7.31007	6.78708		4.26103	6.63502		32.7563	26.9811		4.00774	1.21812		2.44103	5.91776
161	7.45691	9.22586		7.28891	6.80123		4.24602	6.55012		32.9889	26.912		4.05372	1.20722		2.42994	5.98009
162	7.54883	9.15609		7.26657	6.81732		4.23806	6.46694		33.2226	26.8338		4.1036	1.19645		2.4218	6.04753
163	7.64284	9.08798		7.24304	6.83481		4.23717	6.38595		33.4562	26.7462		4.15727	1.18587		2.41654	6.11936
164	7.73853	9.0217		7.21831	6.85312		4.24329	6.30758		33.6883	26.649		4.21459	1.17559		2.41406	6.1948
165	7.83546	8.95735		7.19239	6.87172		4.25636	6.23221		33.918	26.5423		4.27542	1.16571		2.41421	6.27308
166	7.93315	8.89505		7.16529	6.89006		4.27625	6.16015		34.1439	26.4261		4.33964	1.15635		2.41686	6.35338
167	8.03114	8.83486		7.13702	6.90762		4.30282	6.09169		34.365	26.3004		4.40708	1.14763		2.42182	6.43488
168	8.1289	8.77684		7.1076	6.92388		4.33587	6.02704		34.5801	26.1656		4.4776	1.13971		2.42888	6.51676
169	8.22594	8.72104		7.07707	6.93837		4.37519	5.96637		34.7882	26.022		4.55104	1.13273		2.43783	6.5982
170	8.32172	8.66746		7.04547	6.95064		4.42052	5.90977		34.9881	25.8699		4.62724	1.12686		2.44843	6.67839
171	8.41573	8.61612		7.01285	6.9603		4.47158	5.8573		35.1788	25.71		4.70603	1.12227		2.46041	6.75655
172	8.50743	8.567		6.97927	6.96696		4.52805	5.80896		35.3595	25.5426		4.78724	1.11912		2.47353	6.83192
173	8.5963	8.52008		6.94481	6.9703		4.58961	5.76469		35.5292	25.3686		4.87068	1.11761		2.48749	6.90377
174	8.68184	8.47532		6.90954	6.97003		4.65588	5.7244		35.6871	25.1887		4.95618	1.1179		2.50203	6.97141
175	8.76356	8.43266		6.87355	6.96593		4.72647	5.68792		35.8324	25.0036		5.04353	1.12017		2.51685	7.0342
176	8.84098	8.39205		6.83696	6.95779		4.80099	5.65508		35.9645	24.8142		5.13256	1.12459		2.53168	7.09156
177	8.91366	8.35341		6.79988	6.94549		4.87901	5.62563		36.0826	24.6216		5.22305	1.13134		2.54625	7.14296
178	8.98118	8.31667		6.76244	6.92891		4.9601	5.59932		36.1863	24.4265		5.31479	1.14057		2.56028	7.18793
179	9.04315	8.28173		6.72476	6.90803		5.04381	5.57585		36.275	24.2302		5.40759	1.15243		2.5735	7.22606
180	9.09923	8.24851		6.68699	6.88282		5.12968	5.55491		36.3485	24.0336		5.50121	1.16704		2.58569	7.25704
181	9.14912	8.21689		6.64929	6.85335		5.21726	5.53614		36.4063	23.8379		5.59543	1.18454		2.5966	7.28059
182	9.19254	8.18678		6.61182	6.81969		5.30608	5.51921		36.4482	23.6441		5.69002	1.20502		2.60602	7.29654
183	9.2293	8.15805		6.57474	6.78197		5.39568	5.50374		36.4741	23.4535		5.78475	1.22857		2.61377	7.30477
184	9.25921	8.13058		6.53823	6.74036		5.48561	5.48936		36.4839	23.2672		5.87938	1.25525		2.61966	7.30525
185	9.28216	8.10427		6.50247	6.69507		5.57541	5.47573		36.4775	23.0863		5.97365	1.2851		2.62356	7.29802
186	9.29809	8.07896		6.46763	6.64632		5.66465	5.46246		36.455	22.912		6.06732	1.31814		2.62534	7.2832
187	9.30699	8.05455		6.43389	6.5944		5.75288	5.44921		36.4165	22.7453		6.16012	1.35437		2.6249	7.26096
188	9.30888	8.03089		6.40145	6.53959		5.83971	5.43564		36.3622	22.5875		6.25181	1.39376		2.62216	7.23157
189	9.30387	8.00785		6.37047	6.48223		5.92472	5.42144		36.2924	22.4394		6.3421	1.43626		2.61709	7.19533
190	9.29208	7.98528		6.34114	6.42267		6.00754	5.40631		36.2073	22.3023		6.43075	1.48179		2.60966	7.15261
191	9.27372	7.96307		6.31364	6.36127		6.08782	5.38998		36.1072	22.1769		6.51748	1.53024		2.59986	7.10386
192	9.24901	7.94105		6.28812	6.29842		6.16522	5.37221		35.9926	22.0644		6.60202	1.58151		2.58773	7.04954
193	9.21824	7.91911		6.26474	6.23452		6.23943	5.35281		35.864	21.9654		6.6841	1.63542		2.57332	6.99018
194	9.18171	7.89709		6.24367	6.17		6.31019	5.33159		35.7218	21.8808		6.76347	1.69183		2.55668	6.92634
195	9.13981	7.87486		6.22504	6.10528		6.37724	5.30842		35.5664	21.8112		6.83986	1.75054		2.5379	6.85861
196	9.09291	7.85229		6.20897	6.04078		6.44036	5.2832		35.3986	21.7574		6.91302	1.81134		2.5171	6.78759
197	9.04144	7.82923		6.19559	5.97696		6.49937	5.25587		35.2189	21.7199		6.98269	1.874		2.49439	6.71392
198	8.98586	7.80556		6.18499	5.91423		6.55411	5.2264		35.0278	21.6991		7.04866	1.93829		2.4699	6.63824
199	8.92663	7.78116		6.17727	5.85305		6.60448	5.19481		34.8261	21.6954		7.11069	2.00395		2.44377	6.56119
200	8.86426	7.75588		6.17247	5.79383		6.65038	5.16115		34.6143	21.709		7.16857	2.07072		2.41616	6.48341
201	8.79924	7.72962		6.17067	5.73701		6.69176	5.12552		34.3932	21.7402		7.22212	2.13832		2.38722	6.40553
202	8.7321	7.70225		6.17188	5.68298		6.72861	5.08802		34.1633	21.7891		7.27117	2.20646		2.35712	6.32816
203	8.66334	7.67366		6.17612	5.63215		6.76095	5.04881		33.9255	21.8556		7.31556	2.27487		2.32601	6.2519
204	8.5935	7.64375		6.18338	5.58489		6.78883	5.00808		33.6803	21.9396		7.35517	2.34326		2.29408	6.17732
205	8.5231	7.61241		6.19361	5.54155		6.81232	4.96604		33.4284	22.041		7.38992	2.41135		2.26147	6.10496
206	8.45264	7.57955		6.20677	5.50247		6.83155	4.92293		33.1706	22.1594		7.41973	2.47884		2.22835	6.03532
207	8.38262	7.5451		6.22279	5.46794		6.84666	4.87899		32.9075	22.2946		7.44458	2.54547		2.19488	5.96887
208	8.31354	7.50895		6.24154	5.43825		6.85782	4.8345		32.6397	22.4459		7.46447	2.61096		2.1612	5.90604
209	8.24585	7.47106		6.26293	5.41363		6.86522	4.78975		32.368	22.613		7.47943	2.67505		2.12745	5.84722
210	8.18	7.43136		6.28678	5.39427		6.86908	4.74504		32.0929	22.7953		7.48955	2.7375		2.09376	5.79276
211	8.11643	7.3898		6.31294	5.38034		6.86964	4.70067		31.815	22.9919		7.49495	2.79808		2.06027	5.74295
212	8.05552	7.34634		6.34122	5.37197		6.86716	4.65695		31.5349	23.2023		7.49578	2.85656		2.02707	5.69806
213	7.99765	7.30097		6.37139	5.36922		6.86192	4.61419		31.2532	23.4256		7.49223	2.91275		1.99428	5.6583
214	7.94316	7.25366		6.40322	5.37213		6.8542	4.57268		30.9705	23.661		7.48456	2.96647		1.96198	5.62385
215	7.89236	7.20442		6.43647	5.38068		6.8443	4.53273		30.6871	23.9076		7.47303	3.01755		1.93026	5.59483
216	7.84554	7.15328		6.47085	5.39481		6.83251	4.49461		30.4036	24.1644		7.45797	3.06586		1.89917	5.57134
217	7.80293	7.10025		6.50607	5.41442		6.81916	4.45861		30.1205	24.4306		7.43972	3.11127		1.86879	5.55345
218	7.76476	7.0454		6.54184	5.43934		6.80456	4.42497		29.838	24.7051		7.41868	3.15369		1.83916	5.54118
219	7.73121	6.98879		6.57784	5.46937		6.78899	4.39393		29.5566	24.9869		7.39526	3.19304		1.81031	5.53451
220	7.70242	6.9305		6.61375	5.50427		6.77278	4.36571		29.2766	25.2751		7.36991	3.22928		1.78228	5.53343
221	7.67853	6.87064		6.64922	5.54374		6.75622	4.3405		28.9983	25.5685		7.3431	3.26237		1.75509	5.53786
222	7.65962	6.80933		6.68392	5.58744		6.73959	4.31847		28.7219	25.8663		7.31531	3.2923		1.72874	5.54772
223	7.64575	6.74671		6.71751	5.63501		6.72318	4.29976		28.4476	26.1673		7.28706	3.31908		1.70324	5.56293
224	7.63696	6.68294		6.74965	5.68604		6.70723	4.2845		28.1756	26.4707		7.25885	3.34275		1.67859	5.58334
225	7.63324	6.6182		6.78001	5.74009		6.69199	4.27276		27.906	26.7753		7.2312	3.36335		1.65478	5.60885
226	7.63457	6.55269		6.80824	5.79668		6.67769	4.26461		27.639	27.0802		7.20463	3.38095		1.6318	5.63929
227	7.64092	6.48661		6.83404	5.85534		6.66453	4.2601		27.3746	27.3844		7.17963	3.39564		1.60963	5.67451
228	7.65221	6.4202		6.8571	5.91555		6.6527	4.25922		27.1129	27.6871		7.15669	3.40751		1.58824	5.71435
229	7.66835	6.3537		6.87711	5.9768		6.64234	4.26197		26.8538	27.9873		7.13629	3.41666		1.56762	5.75864
230	7.68924	6.28737		6.89381	6.03855		6.6336	4.26832		26.5974	28.2841		7.11885	3.42322		1.54773	5.80719
231	7.71474	6.22148		6.90694	6.10027		6.62659	4.27818		26.3438	28.5767		7.10479	3.42731		1.52854	5.85981
232	7.74471	6.15632		6.91627	6.16143		6.62138	4.29149		26.0928	28.8642		7.09446	3.42907		1.51003	5.91631
233	7.77899	6.09216		6.9216	6.22151		6.61804	4.30813		25.8445	29.1459		7.0882	3.42862		1.49217	5.9765
234	7.8174	6.02931		6.92274	6.28		6.61658	4.32799		25.5988	29.4211		7.08626	3.42612		1.47492	6.04015
235	7.85976	5.96806		6.91955	6.33642		6.61701	4.35092		25.3557	29.6889		7.08888	3.42169		1.45824	6.10705
236	7.90586	5.90871		6.9119	6.39029		6.61931	4.37676		25.1153	29.9488		7.0962	3.41548		1.4421	6.17696
237	7.9555	5.85157		6.89971	6.44119		6.62341	4.40537		24.8776	30.2		7.10834	3.40762		1.42648	6.24966
238	8.00845	5.79691		6.88291	6.4887		6.62924	4.43655		24.6425	30.442		7.12534	3.39824		1.41132	6.32487
239	8.06448	5.74504		6.86147	6.53245		6.63669	4.47012		24.4101	30.6741		7.14716	3.38746		1.3966	6.40233
240	8.12334	5.69622		6.83541	6.57213		6.64562	4.5059		24.1807	30.8959		7.17372	3.37539		1.38228	6.48176
241	8.18478	5.65073		6.80474	6.60744		6.65587	4.54368		23.9541	31.1067		7.20488	3.36214		1.36833	6.56286
242	8.24855	5.60881		6.76954	6.63814		6.66727	4.58328		23.7307	31.3063		7.24042	3.34781		1.35469	6.64531
243	8.31438	5.57069		6.7299	6.66405		6.67962	4.62448		23.5106	31.4941		7.28007	3.33248		1.34134	6.72876
244	8.38198	5.5366		6.68593	6.68502		6.69267	4.66711		23.2941	31.6697		7.32351	3.31622		1.32822	6.81289
245	8.45107	5.50672		6.63777	6.70097		6.7062	4.71096		23.0814	31.8329		7.37037	3.2991		1.31531	6.8973
246	8.52137	5.48124		6.58559	6.71185		6.71993	4.75585		22.8728	31.9833		7.42021	3.28118		1.30254	6.98163
247	8.59255	5.46029		6.52957	6.71768		6.73361	4.80159		22.6687	32.1207		7.47258	3.26249		1.28988	7.06546
248	8.66433	5.44401		6.46991	6.71853		6.74692	4.84802		22.4696	32.2449		7.52697	3.24307		1.27727	7.14841
249	8.73638	5.43248		6.40683	6.7145		6.75959	4.89496		22.2757	32.3558		7.58286	3.22294		1.26467	7.23004
250	8.80837	5.4258		6.34057	6.70576		6.77129	4.94225		22.0876	32.4533		7.63969	3.20211		1.25202	7.30994
251	8.87998	5.424		6.27136	6.69252		6.78171	4.98974		21.9057	32.5373		7.6969	3.18061		1.23928	7.38769
252	8.95088	5.42711		6.19945	6.67504		6.79055	5.0373		21.7305	32.608		7.75391	3.15842		1.22637	7.46287
253	9.02072	5.43512		6.12508	6.65361		6.79749	5.08478		21.5626	32.6654		7.81016	3.13556		1.21325	7.53508
254	9.08916	5.44802		6.04853	6.62857		6.80222	5.13207		21.4025	32.7096		7.86508	3.11201		1.19987	7.60393
255	9.15586	5.46575		5.97004	6.60028		6.80443	5.17905		21.2506	32.7409		7.91812	3.08776		1.18617	7.66903
256	9.22048	5.48824		5.88986	6.56915		6.80383	5.22562		21.1076	32.7597		7.96876	3.06282		1.17209	7.73006
257	9.28266	5.51542		5.80825	6.5356		6.80015	5.27167		20.9738	32.7662		8.0165	3.03719		1.15758	7.78668
258	9.34208	5.54717		5.72545	6.50008		6.79313	5.3171		20.8498	32.7608		8.06089	3.01085		1.14258	7.83865
259	9.39838	5.58337		5.6417	6.46306		6.78251	5.36185		20.736	32.744		8.1015	2.98381		1.12707	7.88571
260	9.45125	5.6239		5.55723	6.42501		6.76809	5.40581		20.6328	32.7165		8.13796	2.95609		1.11097	7.92768
261	9.50037	5.6686		5.47227	6.38644		6.74967	5.4489		20.5406	32.6787		8.16996	2.9277		1.09427	7.96444
262	9.54542	5.71732		5.38703	6.34782		6.72709	5.49107		20.4596	32.6313		8.19724	2.89865		1.07692	7.99592
263	9.58611	5.7699		5.30171	6.30965		6.70022	5.53221		20.3902	32.5749		8.21958	2.86899		1.0589	8.02209
264	9.62217	5.82618		5.21652	6.27241		6.66897	5.57226		20.3324	32.5104		8.23684	2.83876		1.04019	8.04301
265	9.65333	5.88599		5.13165	6.23657		6.63327	5.61114		20.2865	32.4385		8.24894	2.80801		1.02076	8.05878
266	9.67936	5.94917		5.04726	6.20259		6.59311	5.64877		20.2522	32.36		8.25584	2.77679		1.00063	8.06958
267	9.70004	6.01554		4.96355	6.17091		6.54851	5.68507		20.2297	32.2757		8.2576	2.74518		0.97978	8.07565
268	9.71518	6.08493		4.88066	6.14192		6.49952	5.71995		20.2188	32.1864		8.2543	2.71326		0.958234	8.07727
269	9.72462	6.1572		4.79877	6.11602		6.44626	5.75331		20.2191	32.093		8.2461	2.68112		0.936009	8.07481
270	9.72822	6.23218		4.71802	6.09355		6.38886	5.78506		20.2303	31.9963		8.2332	2.64885		0.913137	8.06866
271	9.72588	6.30972		4.63856	6.07481		6.32752	5.8151		20.252	31.897		8.21586	2.61657		0.889657	8.05927
272	9.71753	6.38967		4.56054	6.06008		6.26246	5.84332		20.2836	31.796		8.19438	2.58439		0.865617	8.04714
273	9.70313	6.4719		4.4841	6.04959		6.19396	5.8696		20.3245	31.6941		8.16911	2.55243		0.841077	8.03278
274	9.68266	6.55628		4.40937	6.04352		6.12232	5.89384		20.3739	31.592		8.14042	2.52081		0.816102	8.01676
275	9.65615	6.64267		4.33648	6.042		6.04788	5.91592		20.431	31.4903		8.10872	2.48966		0.790769	7.99963
276	9.62366	6.73095		4.26558	6.04513		5.97103	5.9357		20.4949	31.3897		8.07445	2.45912		0.765161	7.98197
277	9.58529	6.82101		4.19678	6.05295		5.89218	5.95306		20.5647	31.2907		8.03805	2.42932		0.739368	7.96435
278	9.54115	6.91272		4.13021	6.06544		5.81175	5.96788		20.6393	31.1939		7.99998	2.40039		0.713488	7.94732
279	9.4914	7.00598		4.066	6.08255		5.73022	5.98003		20.7175	31.0996		7.96072	2.37247		0.687624	7.93144
280	9.43622	7.10068		4.00425	6.10418		5.64806	5.98939		20.7983	31.0081		7.92074	2.34569		0.661884	7.91719
281	9.37583	7.1967		3.94509	6.13018		5.56577	5.99584		20.8803	30.9199		7.8805	2.32017		0.63638	7.90505
282	9.31048	7.29393		3.88862	6.16034		5.48385	5.99927		20.9625	30.8351		7.84044	2.29604		0.611229	7.89545
283	9.24042	7.39226		3.83495	6.19444		5.40282	5.99957		21.0435	30.7537		7.80101	2.27341		0.586547	7.88874
284	9.16595	7.49156		3.78417	6.23219		5.32319	5.99665		21.1222	30.6759		7.76262	2.25239		0.562455	7.88522
285	9.08739	7.59172		3.73637	6.27329		5.24547	5.99042		21.1972	30.6015		7.72567	2.23307		0.539071	7.88513
286	9.00507	7.69258		3.69162	6.31738		5.17015	5.98082		21.2675	30.5306		7.6905	2.21555		0.516517	7.88863
287	8.91933	7.79403		3.64999	6.3641		5.09772	5.9678		21.3319	30.463		7.65746	2.1999		0.494909	7.89581
288	8.83055	7.8959		3.61154	6.41305		5.02864	5.95131		21.3892	30.3983		7.62685	2.1862		0.474363	7.90667
289	8.73911	7.99804		3.57632	6.4638		4.96335	5.93133		21.4384	30.3364		7.59891	2.17448		0.454994	7.92114
290	8.64539	8.10027		3.54435	6.51593		4.90227	5.90789		21.4786	30.277		7.57388	2.1648		0.43691	7.93906
291	8.5498	8.20243		3.51565	6.56898		4.84576	5.88098		21.509	30.2196		7.55194	2.15719		0.420216	7.96021
292	8.45274	8.30431		3.49023	6.62251		4.79417	5.85067		21.5289	30.1639		7.53324	2.15164		0.405012	7.9843
293	8.35462	8.40571		3.46808	6.67606		4.74779	5.81702		21.5375	30.1096		7.51789	2.14817		0.391392	8.01095
294	8.25586	8.50643		3.44918	6.72919		4.70687	5.78012		21.5345	30.0562		7.50596	2.14675		0.379445	8.03972
295	8.15686	8.60622		3.43348	6.78145		4.67163	5.74009		21.5196	30.0033		7.49748	2.14735		0.369252	8.07014
296	8.05805	8.70488		3.42094	6.83241		4.64221	5.69706		21.4924	29.9506		7.49247	2.14993		0.360887	8.10166
297	7.95981	8.80214		3.41149	6.88167		4.61873	5.65119		21.4531	29.8977		7.49088	2.15441		0.354417	8.1337
298	7.86257	8.89776		3.40506	6.92882		4.60122	5.60267		21.4017	29.8443		7.49265	2.16073		0.349901	8.16567
299	7.7667	8.99148		3.40157	6.97349		4.5897	5.55168		21.3386	29.7901		7.49771	2.16879		0.347388	8.19692
300	7.6726	9.08304		3.40091	7.01535		4.58411	5.49846		21.2643	29.7349		7.50593	2.17848		0.346921	8.22682
301	7.58063	9.17216		3.40298	7.05407		4.58435	5.44323		21.1792	29.6785		7.51718	2.18967		0.348533	8.25473
302	7.49115	9.25859		3.40769	7.08937		4.59025	5.38624		21.0843	29.6208		7.5313	2.20225		0.352247	8.28
303	7.40452	9.34205		3.4149	7.12101		4.60161	5.32777		20.9805	29.5618		7.54812	2.21606		0.358079	8.30202
304	7.32104	9.42227		3.42452	7.14876		4.61818	5.26806		20.8688	29.5015		7.56746	2.23094		0.366033	8.32021
305	7.24104	9.49897		3.43641	7.17245		4.63967	5.20742		20.7506	29.44		7.58912	2.24673		0.376104	8.334
306	7.16479	9.57191		3.45047	7.19193		4.66573	5.14612		20.627	29.3774		7.61289	2.26326		0.388277	8.34289
307	7.09257	9.64081		3.46659	7.2071		4.69599	5.08445		20.4996	29.314		7.63856	2.28033		0.402529	8.34642
308	7.02462	9.70544		3.48465	7.21788		4.73005	5.02269		20.37	29.2501		7.66593	2.29777		0.418824	8.34417
309	6.96116	9.76555		3.50455	7.22425		4.76748	4.96114		20.2397	29.186		7.69477	2.31539		0.437116	8.33583
310	6.90237	9.82091		3.52621	7.22618		4.8078	4.90007		20.1105	29.1221		7.72488	2.33299		0.457352	8.3211
311	6.84841	9.8713		3.54952	7.22373		4.85057	4.83975		19.984	29.059		7.75604	2.35038		0.479464	8.2998
312	6.79943	9.91653		3.57442	7.21696		4.89527	4.78044		19.8621	28.9971		7.78805	2.36737		0.503377	8.27178
313	6.75552	9.95641		3.60084	7.20595		4.94142	4.7224		19.7465	28.9369		7.8207	2.38378		0.529006	8.23699
314	6.71676	9.99077		3.62872	7.19083		4.98853	4.66586		19.639	28.8791		7.8538	2.39942		0.556253	8.19544
315	6.68319	10.0195		3.65801	7.17175		5.0361	4.61103		19.5412	28.8242		7.88716	2.41412		0.585015	8.14721
316	6.65481	10.0423		3.68869	7.14888		5.08365	4.55812		19.4548	28.7727		7.92059	2.42773		0.615175	8.09247
317	6.6316	10.0593		3.72072	7.12242		5.1307	4.5073		19.3814	28.7253		7.95394	2.44008		0.64661	8.03141
318	6.61351	10.0703		3.75409	7.09258		5.17682	4.45876		19.3225	28.6825		7.98702	2.45105		0.679187	7.96432
319	6.60043	10.0752		3.78879	7.05958		5.22157	4.41262		19.2795	28.6448		8.01968	2.4605		0.712766	7.89154
320	6.59226	10.074		3.82483	7.02367		5.26456	4.369		19.2535	28.6127		8.05178	2.46834		0.747199	7.81344
321	6.58883	10.0666		3.86221	6.9851		5.30541	4.32802		19.2458	28.5867		8.08315	2.47447		0.782333	7.73044
322	6.58997	10.0532		3.90094	6.94414		5.34381	4.28974		19.2572	28.567		8.11366	2.47882		0.818007	7.64302
323	6.59546	10.0336		3.94104	6.90106		5.37945	4.25423		19.2887	28.5542		8.14319	2.48134		0.854059	7.55166
324	6.60507	10.008		3.98252	6.85614		5.41209	4.22153		19.3407	28.5483		8.17159	2.48199		0.89032	7.45687
325	6.61852	9.9765		4.02541	6.80964		5.44152	4.19165		19.4139	28.5497		8.19874	2.48077		0.92662	7.35919
326	6.63553	9.93912		4.06971	6.76185		5.46757	4.16459		19.5084	28.5583		8.22454	2.47768		0.962788	7.25917
327	6.65581	9.89602		4.11543	6.71305		5.49013	4.14035		19.6244	28.5742		8.24884	2.47275		0.998653	7.15734
328	6.67901	9.84737		4.16258	6.66351		5.50913	4.11889		19.7618	28.5973		8.27155	2.46603		1.03405	7.05426
329	6.70481	9.79335		4.21115	6.61349		5.52453	4.10017		19.9204	28.6276		8.29256	2.45759		1.0688	6.95045
330	6.73285	9.73417		4.26113	6.56326		5.53635	4.08412		20.0998	28.6647		8.31174	2.44752		1.10276	6.84644
331	6.76277	9.67007		4.31248	6.51306		5.54465	4.07068		20.2993	28.7084		8.329	2.43591		1.13576	6.74273
332	6.79422	9.60128		4.36518	6.46313		5.54954	4.05978		20.5183	28.7584		8.34424	2.42289		1.16766	6.63981
333	6.82682	9.52811		4.41915	6.41371		5.55114	4.05132		20.7558	28.8141		8.35736	2.40859		1.19832	6.53813
334	6.86021	9.45084		4.47434	6.365		5.54963	4.04522		21.0109	28.8752		8.36827	2.39318		1.22761	6.43813
335	6.89404	9.3698		4.53065	6.31721		5.54522	4.04139		21.2825	28.941		8.37687	2.3768		1.25542	6.34019
336	6.92796	9.28531		4.58798	6.27051		5.53814	4.03973		21.5693	29.011		8.3831	2.35964		1.28163	6.24471
337	6.96162	9.19775		4.6462	6.22507		5.52866	4.04014		21.8701	29.0847		8.38688	2.34189		1.30617	6.152
338	6.9947	9.10747		4.70517	6.18103		5.51705	4.04252		22.1833	29.1613		8.38814	2.32373		1.32896	6.06238
339	7.02691	9.01485		4.76473	6.13853		5.5036	4.0468		22.5077	29.2403		8.38684	2.30537		1.34995	5.97611
340	7.05794	8.92029		4.82469	6.09765		5.48863	4.05286		22.8416	29.321		8.38293	2.28701		1.36909	5.89344
341	7.08754	8.82419		4.88486	6.05849		5.47246	4.06063		23.1837	29.4028		8.3764	2.26886		1.38638	5.81459
342	7.11548	8.72695		4.94502	6.02111		5.45541	4.07003		23.5323	29.4851		8.36723	2.25114		1.4018	5.73971
343	7.14153	8.62898		5.00495	5.98554		5.43778	4.08099		23.886	29.5673		8.35543	2.23405		1.41538	5.66898
344	7.16552	8.53069		5.06439	5.9518		5.41991	4.09342		24.2432	29.649		8.34104	2.21781		1.42717	5.60251
345	7.1873	8.43249		5.12309	5.91987		5.40208	4.10728		24.6025	29.7295		8.3241	2.20262		1.43721	5.54039
346	7.20674	8.33478		5.18078	5.88973		5.3846	4.12251		24.9624	29.8085		8.30467	2.18869		1.44559	5.48271
347	7.22375	8.23794		5.23717	5.86132		5.36774	4.13905		25.3216	29.8856		8.28285	2.17621		1.4524	5.42951
348	7.23828	8.14238		5.29199	5.83455		5.35175	4.15688		25.6787	29.9605		8.25876	2.16538		1.45776	5.38083
349	7.2503	8.04845		5.34493	5.80934		5.33687	4.17595		26.0326	30.033		8.23252	2.15638		1.46181	5.33667
350	7.25981	7.95651		5.39571	5.78556		5.3233	4.19623		26.3819	30.1027		8.20431	2.14938		1.4647	5.29702
351	7.26686	7.86691		5.44404	5.76306		5.31123	4.21771		26.7256	30.1698		8.1743	2.14455		1.46658	5.26187
352	7.27151	7.77997		5.48962	5.7417		5.3008	4.24037		27.0628	30.234		8.1427	2.14204		1.46765	5.23117
353	7.27385	7.69598		5.53218	5.72128		5.29214	4.2642		27.3924	30.2955		8.10973	2.14198		1.46808	5.20486
354	7.27402	7.61522		5.57145	5.70163		5.28534	4.28919		27.7137	30.3543		8.07564	2.14449		1.46808	5.18287
355	7.27217	7.53796		5.60716	5.68255		5.28045	4.31533		28.0258	30.4107		8.0407	2.1497		1.46786	5.16512
356	7.26847	7.46441		5.63907	5.66381		5.27752	4.34264		28.3282	30.4647		8.00518	2.15767		1.46764	5.15151
357	7.26312	7.39478		5.66696	5.6452		5.27653	4.37112		28.6202	30.5168		7.96937	2.16849		1.46761	5.14194
358	7.25634	7.32925		5.69062	5.62649		5.27746	4.40077		28.9013	30.5672		7.93358	2.18221		1.46802	5.13627
359	7.24838	7.26798		5.70987	5.60746		5.28025	4.4316		29.171	30.6163		7.89812	2.19885		1.46906	5.13439
360	7.23948	7.2111		5.72455	5.58788		5.28482	4.46363		29.4291	30.6644		7.8633	2.21844		1.47096	5.13615
361	7.22991	7.1587		5.73454	5.56753		5.29106	4.49686		29.6752	30.712		7.82943	2.24096		1.47391	5.14141
362	7.21994	7.11088		5.73974	5.5462		5.29883	4.53131		29.9091	30.7596		7.79684	2.26638		1.47811	5.15
363	7.20987	7.06769		5.74009	5.52368		5.308	4.567		30.1305	30.8075		7.76581	2.29463		1.48375	5.16177
364	7.19999	7.02917		5.73554	5.49977		5.31838	4.60394		30.3392	30.8562		7.73665	2.32564		1.49099	5.17655
365	7.19058	6.99534		5.7261	5.47431		5.3298	4.64215		30.5353	30.9062		7.70963	2.35931		1.49999	5.19416
366	7.18193	6.9662		5.71181	5.44713		5.34207	4.68165		30.7185	30.9578		7.68503	2.3955		1.51088	5.21444
367	7.17434	6.94173		5.69273	5.41811		5.35497	4.72246		30.8889	31.0114		7.66308	2.43405		1.52377	5.23721
368	7.16809	6.92191		5.66897	5.38712		5.36831	4.76458		31.0463	31.0674		7.64401	2.47479		1.53877	5.26229
369	7.16346	6.90669		5.64065	5.35408		5.38185	4.80805		31.1908	31.1261		7.62801	2.51752		1.55594	5.28953
370	7.1607	6.89604		5.60796	5.31894		5.39539	4.85288		31.3223	31.1877		7.61525	2.56201		1.57533	5.31876
371	7.16008	6.88988		5.57108	5.28167		5.40871	4.8991		31.4408	31.2525		7.60586	2.608		1.59696	5.34981
372	7.16183	6.88815		5.53025	5.24227		5.4216	4.94671		31.5464	31.3205		7.59994	2.65524		1.62082	5.38255
373	7.16617	6.89079		5.48572	5.20078		5.43385	4.99575		31.6389	31.3919		7.59757	2.70342		1.6469	5.41684
374	7.17332	6.89773		5.43778	5.15727		5.44526	5.04622		31.7183	31.4667		7.59877	2.75225		1.67513	5.45255
375	7.18344	6.90889		5.38671	5.11184		5.45564	5.09816		31.7848	31.5449		7.60356	2.80141		1.70543	5.48958
376	7.19673	6.92421		5.33284	5.06463		5.4648	5.15157		31.8382	31.6262		7.61189	2.85054		1.73771	5.52782
377	7.2133	6.9436		5.27651	5.0158		5.47257	5.20647		31.8785	31.7105		7.62369	2.89932		1.77184	5.56719
378	7.2333	6.96701		5.21805	4.96556		5.47881	5.26288		31.9058	31.7974		7.63886	2.94738		1.80766	5.60763
379	7.25683	6.99437		5.15782	4.91415		5.48336	5.32079		31.9201	31.8867		7.65727	2.99437		1.84502	5.64909
380	7.28395	7.02561		5.09616	4.86183		5.48609	5.38023		31.9213	31.9779		7.67874	3.03991		1.88373	5.69153
381	7.31474	7.06067		5.03344	4.80889		5.4869	5.44119		31.9095	32.0705		7.70309	3.08366		1.92358	5.73494
382	7.34922	7.0995		4.97001	4.75564		5.48568	5.50367		31.8847	32.164		7.73009	3.12526		1.96436	5.7793
383	7.3874	7.14204		4.90618	4.70244		5.48236	5.56765		31.8471	32.2576		7.75949	3.16435		2.00584	5.82462
384	7.42928	7.18822		4.84231	4.64964		5.47687	5.63311		31.7967	32.3508		7.79102	3.20061		2.04778	5.87092
385	7.47483	7.23801		4.77869	4.59762		5.46916	5.70004		31.7337	32.4428		7.82439	3.23371		2.08996	5.91821
386	7.524	7.29133		4.71561	4.54678		5.45922	5.76839		31.6583	32.5328		7.8593	3.26336		2.1321	5.96654
387	7.57671	7.34814		4.65333	4.49753		5.44701	5.83811		31.5707	32.62		7.89542	3.28927		2.17398	6.01591
388	7.63288	7.40837		4.59211	4.45026		5.43256	5.90915		31.4712	32.7037		7.93243	3.31119		2.21535	6.06637
389	7.6924	7.47196		4.53215	4.4054		5.41589	5.98144		31.3601	32.7829		7.96999	3.3289		2.25597	6.11795
390	7.75515	7.53884		4.47363	4.36336		5.39703	6.0549		31.238	32.8568		8.00774	3.34221		2.29559	6.17064
391	7.82099	7.60894		4.4167	4.32454		5.37607	6.12942		31.1052	32.9246		8.04534	3.35095		2.33402	6.22447
392	7.88976	7.68216		4.36148	4.28934		5.35306	6.20492		30.9625	32.9855		8.08244	3.35502		2.37102	6.27942
393	7.9613	7.75841		4.30805	4.25815		5.32813	6.28126		30.8103	33.0386		8.1187	3.35432		2.40641	6.33547
394	8.03544	7.8376		4.25646	4.23131		5.30138	6.35831		30.6494	33.0833		8.15377	3.34882		2.44001	6.39257
395	8.11197	7.9196		4.20672	4.20919		5.27296	6.43593		30.4807	33.1188		8.18731	3.33851		2.47165	6.45066
396	8.19069	8.0043		4.15882	4.19209		5.24302	6.51396		30.3051	33.1445		8.21899	3.32346		2.5012	6.50963
397	8.2714	8.09156		4.11271	4.18028		5.21174	6.59223		30.1234	33.1599		8.2485	3.30373		2.52854	6.56938
398	8.35388	8.18123		4.06831	4.17403		5.17932	6.67056		29.9367	33.1644		8.27551	3.27947		2.55356	6.62974
399	8.43789	8.27316		4.02552	4.17355		5.14597	6.74877		29.7462	33.1576		8.29974	3.25086		2.57621	6.69054
400	8.52321	8.36718		3.9842	4.179		5.11193	6.82666		29.5531	33.1394		8.3209	3.21811		2.59642	6.75158
401	8.60959	8.46312		3.94422	4.19051		5.07745	6.90404		29.3585	33.1095		8.33872	3.18148		2.61418	6.8126
402	8.69678	8.56079		3.90541	4.20817		5.0428	6.9807		29.1638	33.0679		8.35295	3.14127		2.62949	6.87334
403	8.78454	8.65999		3.86757	4.23202		5.00825	7.05644		28.9703	33.0146		8.36334	3.09784		2.64237	6.93351
404	8.8726	8.76055		3.83053	4.26204		4.97412	7.13105		28.7795	32.9499		8.36968	3.05154		2.65288	6.99278
405	8.96072	8.86225		3.79408	4.29817		4.94071	7.20433		28.5926	32.874		8.37176	3.00279		2.6611	7.0508
406	9.04863	8.96491		3.75802	4.34031		4.90834	7.27609		28.4111	32.7875		8.36941	2.95202		2.66712	7.1072
407	9.13608	9.06831		3.72216	4.3883		4.87736	7.34614		28.2364	32.6909		8.36246	2.89971		2.67107	7.1616
408	9.22278	9.17227		3.6863	4.44192		4.84809	7.4143		28.0699	32.585		8.35077	2.84634		2.67309	7.21359
409	9.3085	9.2766		3.65026	4.50094		4.82089	7.48041		27.9131	32.4705		8.33422	2.79241		2.67335	7.26275
410	9.39295	9.38112		3.61386	4.56504		4.7961	7.54431		27.7671	32.3485		8.31271	2.73845		2.67202	7.30867
411	9.47589	9.48566		3.57695	4.63389		4.77409	7.60588		27.6334	32.2201		8.28617	2.68499		2.66932	7.35091
412	9.55705	9.59005		3.53938	4.70711		4.75518	7.665		27.5132	32.0863		8.25456	2.63256		2.66545	7.38905
413	9.63617	9.69416		3.50105	4.78427		4.73974	7.72156		27.4075	31.9486		8.21785	2.58171		2.66064	7.42268
414	9.71301	9.79785		3.46185	4.86494		4.72809	7.77551		27.3174	31.8081		8.17605	2.53297		2.65514	7.45139
415	9.78731	9.90102		3.42171	4.94861		4.72055	7.82679		27.244	31.6664		8.12919	2.48688		2.64918	7.47478
416	9.85884	10.0036		3.3806	5.03479		4.71745	7.87538		27.1879	31.5249		8.07734	2.44394		2.64302	7.49249
417	9.92735	10.1054		3.33849	5.12294		4.71907	7.92127		27.1499	31.3851		8.02059	2.40467		2.63693	7.50415
418	9.99263	10.2066		3.2954	5.21252		4.72569	7.9645		27.1307	31.2486		7.95907	2.36954		2.63114	7.50944
419	10.0544	10.3069		3.25136	5.30297		4.73757	8.00512		27.1305	31.1167		7.89292	2.33902		2.62593	7.50808
420	10.1126	10.4065		3.20644	5.39371		4.75494	8.0432		27.1498	30.9911		7.82235	2.31352		2.62154	7.49979
421	10.1669	10.5053		3.16073	5.48419		4.77801	8.07885		27.1886	30.8732		7.74756	2.29346		2.61823	7.48436
422	10.2171	10.6034		3.11434	5.57384		4.80696	8.11219		27.2469	30.7643		7.66881	2.27919		2.61621	7.46161
423	10.2631	10.7007		3.06741	5.66208		4.84195	8.14337		27.3246	30.6658		7.58638	2.27103		2.61573	7.43137
424	10.3047	10.7974		3.0201	5.74838		4.88311	8.17257		27.4212	30.579		7.5006	2.26929		2.61699	7.39357
425	10.3417	10.8935		2.97259	5.8322		4.93052	8.19997		27.5362	30.505		7.41179	2.27418		2.62019	7.34813
426	10.374	10.9891		2.92506	5.91302		4.98427	8.22579		27.6691	30.4447		7.32034	2.28592		2.62551	7.29505
427	10.4016	11.0843		2.87772	5.99035		5.04439	8.25024		27.8189	30.3991		7.22664	2.30465		2.63311	7.23437
428	10.4243	11.1792		2.83079	6.06373		5.1109	8.27356		27.9848	30.3689		7.13112	2.33048		2.64312	7.16616
429	10.442	11.2738		2.78449	6.13272		5.18379	8.296		28.1656	30.3546		7.03423	2.36346		2.65567	7.09056
430	10.4546	11.3682		2.73904	6.19693		5.26303	8.31781		28.36	30.3566		6.93644	2.40359		2.67085	7.00774
431	10.4622	11.4625		2.69467	6.25599		5.34856	8.33925		28.5668	30.3752		6.83823	2.45082		2.68874	6.91792
432	10.4646	11.5568		2.6516	6.30957		5.44032	8.36058		28.7845	30.4104		6.7401	2.50507		2.70938	6.82135
433	10.462	11.6511		2.61006	6.3574		5.5382	8.38207		29.0114	30.462		6.64255	2.56618		2.7328	6.71835
434	10.4543	11.7454		2.57025	6.39922		5.64211	8.40398		29.2461	30.5297		6.5461	2.63396		2.75902	6.60926
435	10.4416	11.8397		2.53238	6.43483		5.75194	8.42656		29.4866	30.613		6.45126	2.70818		2.78801	6.49447
436	10.4239	11.9341		2.49663	6.46409		5.86756	8.45005		29.7314	30.7112		6.35854	2.78854		2.81975	6.3744
437	10.4014	12.0284		2.46318	6.48687		5.98887	8.47472		29.9786	30.8234		6.26845	2.87471		2.85418	6.2495
438	10.3742	12.1225		2.43218	6.5031		6.11575	8.50077		30.2263	30.9487		6.18148	2.96633		2.89124	6.12026
439	10.3424	12.2164		2.40376	6.51276		6.24808	8.52844		30.4728	31.0858		6.0981	3.06298		2.93086	5.98719
440	10.3062	12.3098		2.37804	6.51586		6.38576	8.55793		30.7161	31.2334		6.01877	3.16421		2.97293	5.85084
441	10.2658	12.4027		2.35512	6.51245		6.52871	8.58945		30.9546	31.3901		5.94391	3.26953		3.01736	5.71177
442	10.2214	12.4947		2.33506	6.50264		6.67685	8.62316		31.1865	31.5544		5.87392	3.37844		3.06407	5.57056
443	10.1734	12.5857		2.31791	6.48656		6.83012	8.65926		31.41	31.7245		5.80917	3.4904		3.11293	5.4278
444	10.122	12.6752		2.30371	6.46437		6.98851	8.69788		31.6236	31.8989		5.74999	3.60482		3.16385	5.28409
445	10.0675	12.7631		2.29244	6.43628		7.152	8.7392		31.8258	32.0757		5.69666	3.72114		3.21674	5.14006
446	10.0102	12.8489		2.28408	6.40252		7.32061	8.78334		32.0151	32.2531		5.64944	3.83873		3.27151	4.9963
447	9.95062	12.9323		2.2786	6.36336		7.4944	8.83043		32.1903	32.4294		5.60852	3.95699		3.32809	4.85344
448	9.88899	13.0129		2.27591	6.31908		7.67343	8.88061		32.3501	32.6026		5.57406	4.07528		3.38641	4.71208
449	9.8258	13.0903		2.27594	6.27001		7.85783	8.93398		32.4936	32.7711		5.54617	4.19298		3.44643	4.57281
450	9.76146	13.164		2.27857	6.21646		8.04773	8.99067		32.6199	32.933		5.52491	4.30944		3.50813	4.43621
451	9.69644	13.2336		2.28368	6.15879		8.24329	9.05078		32.7283	33.0866		5.51029	4.42404		3.5715	4.30284
452	9.63121	13.2987		2.29111	6.09737		8.4447	9.11444		32.8181	33.2305		5.50228	4.53615		3.63657	4.17324
453	9.56626	13.3589		2.30072	6.03256		8.65221	9.18176		32.8891	33.363		5.50081	4.64515		3.70338	4.0479
454	9.50209	13.4138		2.31232	5.96475		8.86604	9.25286		32.9411	33.4828		5.50574	4.75044		3.77199	3.92731
455	9.43922	13.4629		2.32573	5.89433		9.08647	9.32786		32.974	33.5885		5.51693	4.85144		3.84251	3.81189
456	9.37818	13.506		2.34076	5.82168		9.31378	9.4069		32.9879	33.6792		5.53417	4.9476		3.91505	3.70205
457	9.3195	13.5427		2.35719	5.74718		9.54827	9.49013		32.9832	33.7536		5.55723	5.03838		3.98975	3.59813
458	9.2637	13.5727		2.37484	5.67123		9.79027	9.57768		32.9604	33.8111		5.58585	5.12328		4.06678	3.50045
459	9.21133	13.5957		2.39347	5.5942		10.0401	9.66973		32.9202	33.851		5.61974	5.20183		4.14632	3.40926
460	9.16291	13.6117		2.41288	5.51646		10.298	9.76643		32.8632	33.8726		5.6586	5.27359		4.22857	3.32476
461	9.11897	13.6204		2.43287	5.43835		10.5645	9.86796		32.7907	33.8757		5.70211	5.33819		4.31376	3.24712
462	9.08004	13.6218		2.45321	5.36023		10.8396	9.97451		32.7035	33.8601		5.74994	5.39526		4.4021	3.17642
463	9.0466	13.6159		2.47371	5.28243		11.1239	10.0863		32.603	33.8257		5.80175	5.4445		4.49384	3.11271
464	9.01915	13.6028		2.49418	5.20524		11.4175	10.2034		32.4904	33.7726		5.85722	5.48567		4.58922	3.05597
465	8.99816	13.5825		2.51442	5.12896		11.7208	10.3261		32.3673	33.7012		5.916	5.51854		4.68846	3.00615
466	8.98408	13.5554		2.53426	5.05387		12.0339	10.4546		32.2352	33.6118		5.97779	5.54298		4.79181	2.96312
467	8.97733	13.5216		2.55354	4.98021		12.3571	10.5891		32.0956	33.5051		6.04227	5.55888		4.89948	2.9267
468	8.97831	13.4816		2.57211	4.9082		12.6905	10.7297		31.9502	33.3816		6.10918	5.5662		5.01167	2.89666
469	8.98738	13.4358		2.58982	4.83806		13.0343	10.8766		31.8008	33.2422		6.17824	5.56493		5.12857	2.87274
470	9.00488	13.3846		2.60657	4.76995		13.3886	11.0299		31.6489	33.0878		6.24922	5.55516		5.25034	2.85462
471	9.03111	13.3286		2.62225	4.70405		13.7534	11.1899		31.4962	32.9193		6.32191	5.53699		5.3771	2.84193
472	9.06634	13.2685		2.63678	4.64047		14.1287	11.3565		31.3446	32.7378		6.39613	5.51059		5.50895	2.83428
473	9.11079	13.2048		2.65008	4.57933		14.5145	11.5299		31.1957	32.5444		6.47173	5.4762		5.64593	2.83124
474	9.16466	13.1384		2.66211	4.5207		14.9107	11.7102		31.051	32.3402		6.5486	5.43408		5.78807	2.83234
475	9.22809	13.0701		2.67283	4.46465		15.3172	11.8972		30.9121	32.1265		6.62664	5.38457		5.93531	2.8371
476	9.30119	13.0005		2.68223	4.41121		15.7337	12.0911		30.7805	31.9044		6.7058	5.32804		6.08759	2.84501
477	9.38404	12.9306		2.69032	4.36038		16.1601	12.2917		30.6576	31.6751		6.78605	5.2649		6.24475	2.85557
478	9.47667	12.8612		2.6971	4.31215		16.596	12.4989		30.5447	31.44		6.86737	5.19561		6.40661	2.86825
479	9.57905	12.7931		2.70263	4.26649		17.0411	12.7127		30.443	31.2		6.94978	5.12067		6.57292	2.88252
480	9.69116	12.7273		2.70693	4.22334		17.4951	12.9326		30.3536	30.9565		7.03332	5.04062		6.74339	2.89786
481	9.81288	12.6647		2.71008	4.18262		17.9575	13.1586		30.2774	30.7105		7.11801	4.956		6.91765	2.91376
482	9.94411	12.6059		2.71215	4.14423		18.4278	13.3904		30.2152	30.4632		7.20393	4.8674		7.09531	2.92972
483	10.0847	12.552		2.71321	4.10805		18.9057	13.6275		30.1679	30.2156		7.29112	4.77544		7.27589	2.94527
484	10.2344	12.5036		2.71338	4.07394		19.3906	13.8696		30.1359	29.9687		7.37963	4.68072		7.45889	2.95996
485	10.393	12.4616		2.71274	4.04176		19.882	14.1164		30.1197	29.7234		7.46953	4.5839		7.64375	2.97336
486	10.5603	12.4267		2.7114	4.01132		20.3792	14.3672		30.1196	29.4806		7.56085	4.48561		7.82987	2.98509
487	10.736	12.3994		2.70947	3.98246		20.8819	14.6216		30.1358	29.2412		7.6536	4.38648		8.0166	2.99481
488	10.9197	12.3805		2.70707	3.95497		21.3893	14.8791		30.1684	29.0059		7.74781	4.28717		8.20326	3.00221
489	11.1112	12.3705		2.7043	3.92866		21.901	15.1392		30.2174	28.7754		7.84344	4.1883		8.38915	3.00704
490	11.31	12.3697		2.70129	3.9033		22.4163	15.4012		30.2826	28.5505		7.94045	4.09049		8.57355	3.00909
491	11.5159	12.3787		2.69814	3.87868		22.9347	15.6646		30.3637	28.3317		8.03877	3.99435		8.75568	3.0082
492	11.7283	12.3977		2.69496	3.85456		23.4557	15.9288		30.4604	28.1196		8.13828	3.90045		8.9348	3.00429
493	11.9471	12.427		2.69185	3.83073		23.9786	16.1931		30.5722	27.9147		8.23883	3.80937		9.11014	2.9973
494	12.1716	12.4667		2.68891	3.80696		24.5031	16.457		30.6987	27.7175		8.34025	3.72162		9.28093	2.98725
495	12.4016	12.5169		2.68623	3.783		25.0285	16.72		30.8393	27.5284		8.44233	3.63771		9.4464	2.97421
496	12.6366	12.5777		2.68389	3.75866		25.5545	16.9814		30.9933	27.348		8.54481	3.55811		9.60582	2.95831
497	12.8762	12.6489		2.68197	3.73369		26.0807	17.2408		31.1601	27.1764		8.64741	3.48323		9.75847	2.93972
498	13.12	12.7304		2.68053	3.70791		26.6065	17.4976		31.3389	27.0142		8.74982	3.41348		9.90364	2.91869
499	13.3676	12.8219		2.67962	3.6811		27.1317	17.7514		31.529	26.8616		8.8517	3.34919		10.0407	2.89552
500	13.6186	12.9233		2.67929	3.65309		27.6559	18.0017		31.7295	26.719		8.95268	3.29069		10.169	2.87054
501	13.8726	13.0342		2.67959	3.62371		28.1788	18.2483		31.9398	26.5867		9.05239	3.23823		10.2879	2.84414
502	14.1293	13.1541		2.68054	3.5928		28.7002	18.4908		32.159	26.4648		9.15042	3.19203		10.397	2.81677
503	14.3883	13.2826		2.68216	3.56023		29.22	18.7289		32.3862	26.3538		9.24635	3.15228		10.4958	2.78889
504	14.6492	13.4192		2.68446	3.5259		29.7378	18.9625		32.6208	26.2539		9.33979	3.11909		10.5839	2.76103
505	14.9117	13.5634		2.68744	3.48971		30.2535	19.1915		32.8619	26.1651		9.4303	3.09257		10.661	2.73374
506	15.1756	13.7147		2.69112	3.45159		30.7672	19.4157		33.1088	26.0879		9.5175	3.07276		10.7267	2.70758
507	15.4404	13.8723		2.69547	3.41152		31.2786	19.6351		33.3606	26.0222		9.60097	3.05967		10.7808	2.68315
508	15.706	14.0358		2.70049	3.36947		31.7878	19.85		33.6167	25.9684		9.68035	3.05324		10.8233	2.66107
509	15.9721	14.2045		2.70616	3.32546		32.2947	20.0602		33.8765	25.9264		9.75528	3.05342		10.8541	2.64197
510	16.2384	14.3779		2.71246	3.27953		32.7994	20.2662		34.1391	25.8963		9.82543	3.06008		10.8731	2.62648
511	16.5047	14.5551		2.71937	3.23174		33.3019	20.468		34.404	25.8782		9.8905	3.07306		10.8805	2.61521
512	16.7709	14.7358		2.72686	3.18218		33.8022	20.666		34.6705	25.872		9.95024	3.09219		10.8764	2.60881
513	17.0367	14.9193		2.73493	3.13098		34.3004	20.8606		34.9382	25.8776		10.0044	3.11724		10.8611	2.60787
514	17.302	15.105		2.74353	3.07827		34.7967	21.0521		35.2063	25.895		10.0529	3.14795		10.8347	2.61298
515	17.5667	15.2924		2.75266	3.02421		35.291	21.2409		35.4745	25.9239		10.0954	3.18405		10.7977	2.62471
516	17.8306	15.4809		2.7623	2.96899		35.7834	21.4276		35.7421	25.9641		10.132	3.22524		10.7504	2.64358
517	18.0936	15.6701		2.77242	2.91281		36.2742	21.6126		36.0088	26.0152		10.1626	3.27117		10.6932	2.67008
518	18.3556	15.8596		2.78303	2.8559		36.7632	21.7965		36.2742	26.077		10.1872	3.32149		10.6268	2.70466
519	18.6166	16.0488		2.7941	2.79849		37.2508	21.9797		36.5377	26.1488		10.2057	3.37584		10.5515	2.74772
520	18.8765	16.2376		2.80563	2.74082		37.7368	22.1628		36.799	26.2302		10.2184	3.43383		10.468	2.79959
521	19.1352	16.4254		2.81762	2.68315		38.2214	22.3464		37.0578	26.3205		10.2253	3.49505		10.3768	2.86056
522	19.3927	16.6121		2.83007	2.62575		38.7046	22.5309		37.3137	26.4192		10.2265	3.55908		10.2786	2.93084
523	19.649	16.7974		2.84299	2.56888		39.1865	22.7169		37.5664	26.5255		10.2223	3.62552		10.174	3.01058
524	19.904	16.9812		2.85637	2.51282		39.6669	22.9049		37.8155	26.6387		10.2128	3.69393		10.0636	3.09987
525	20.1577	17.1632		2.87024	2.45782		40.1461	23.0953		38.0608	26.7578		10.1983	3.76388		9.94804	3.1987
526	20.4102	17.3433		2.8846	2.40415		40.6238	23.2887		38.302	26.882		10.1791	3.83495		9.82801	3.30701
527	20.6613	17.5214		2.89945	2.35208		41.1	23.4853		38.5389	27.0104		10.1554	3.9067		9.70412	3.42464
528	20.9112	17.6976		2.91482	2.30184		41.5746	23.6857		38.7712	27.1421		10.1275	3.97872		9.57696	3.55139
529	21.1597	17.8717		2.93072	2.25367		42.0476	23.8901		38.9986	27.276		10.0957	4.05059		9.44715	3.68695
530	21.407	18.0439		2.94714	2.20781		42.5188	24.0989		39.2209	27.4112		10.0603	4.12192		9.31525	3.83094
531	21.6529	18.2141		2.96412	2.16445		42.9879	24.3122		39.438	27.5467		10.0217	4.19231		9.18181	3.98293
532	21.8975	18.3824		2.98165	2.12381		43.4548	24.5304		39.6496	27.6815		9.98006	4.26139		9.04734	4.14239
533	22.1408	18.5489		2.99973	2.08604		43.9194	24.7536		39.8555	27.8146		9.93575	4.32881		8.91234	4.30875
534	22.3828	18.7137		3.01837	2.05132		44.3813	24.9818		40.0555	27.9451		9.88906	4.39423		8.77726	4.48135
535	22.6234	18.8769		3.03757	2.01979		44.8402	25.2152		40.2495	28.0721		9.84025	4.45734		8.6425	4.6595
536	22.8627	19.0386		3.05732	1.99157		45.296	25.4538		40.4373	28.1947		9.78962	4.51784		8.50845	4.84244
537	23.1005	19.199		3.07762	1.96677		45.7483	25.6976		40.6187	28.3121		9.73743	4.57548		8.37544	5.02938
538	23.3368	19.3583		3.09845	1.94548		46.1967	25.9466		40.7936	28.4235		9.68393	4.63001		8.24379	5.21946
539	23.5717	19.5165		3.11979	1.92776		46.641	26.2007		40.9618	28.5283		9.62936	4.68121		8.11376	5.41183
540	23.8049	19.6738		3.14163	1.91367		47.0809	26.4598		41.1233	28.6258		9.57398	4.72889		7.98559	5.60557
541	24.0364	19.8303		3.16394	1.90324		47.5159	26.7237		41.2778	28.7155		9.51801	4.77291		7.85947	5.79978
542	24.2661	19.9862		3.1867	1.8965		47.9458	26.9924		41.4253	28.797		9.46167	4.81311		7.73557	5.99354
543	24.4939	20.1416		3.20989	1.89345		48.3702	27.2656		41.5657	28.8698		9.40519	4.84939		7.61403	6.1859
544	24.7197	20.2966		3.23348	1.89408		48.7887	27.5431		41.6988	28.9336		9.34877	4.88167		7.49496	6.37595
545	24.9432	20.4513		3.25744	1.89837		49.2011	27.8249		41.8247	28.9883		9.29264	4.90989		7.37844	6.56278
546	25.1644	20.6059		3.28175	1.90628		49.6069	28.1106		41.9432	29.0337		9.23701	4.93402		7.26453	6.74549
547	25.3831	20.7603		3.30637	1.91776		50.006	28.4002		42.0542	29.0697		9.1821	4.95403		7.15326	6.92321
548	25.599	20.9147		3.3313	1.93277		50.3979	28.6933		42.1577	29.0963		9.12812	4.96994		7.04466	7.09512
549	25.812	21.0691		3.35649	1.95122		50.7825	28.9899		42.2537	29.1138		9.07529	4.98179		6.93872	7.26042
550	26.0217	21.2236		3.38195	1.97306		51.1594	29.2897		42.3422	29.1221		9.02385	4.9896		6.83542	7.41835
551	26.2281	21.3782		3.40764	1.99818		51.5285	29.5925		42.423	29.1215		8.97402	4.99345		6.73473	7.56821
552	26.4308	21.5329		3.43357	2.0265		51.8895	29.8983		42.4962	29.1124		8.92603	4.99342		6.63661	7.70934
553	26.6295	21.6877		3.45972	2.05791		52.2421	30.2069		42.5618	29.0949		8.88012	4.98959		6.541	7.84114
554	26.8241	21.8427		3.48609	2.09231		52.5864	30.5182		42.6198	29.0695		8.83653	4.98206		6.44783	7.96308
555	27.0142	21.9978		3.51268	2.12958		52.922	30.832		42.6701	29.0366		8.7955	4.97094		6.35703	8.07466
556	27.1996	22.153		3.53949	2.16959		53.249	31.1482		42.7128	28.9966		8.75726	4.95636		6.26851	8.17547
557	27.3801	22.3082		3.56654	2.2122		53.5673	31.4668		42.7479	28.9499		8.72203	4.93844		6.18218	8.26513
558	27.5553	22.4634		3.59383	2.25728		53.8767	31.7877		42.7755	28.8969		8.69005	4.91731		6.09792	8.34336
559	27.725	22.6186		3.62136	2.30467		54.1774	32.1107		42.7954	28.8382		8.66151	4.89311		6.01564	8.40989
560	27.8891	22.7737		3.64917	2.35422		54.4692	32.4359		42.8078	28.7742		8.63661	4.86598		5.93521	8.46454
561	28.0472	22.9285		3.67724	2.40575		54.7523	32.7631		42.8127	28.7053		8.61553	4.83606		5.85651	8.50718
562	28.1992	23.083		3.70559	2.45909		55.0267	33.0923		42.8102	28.632		8.59841	4.8035		5.7794	8.53774
563	28.345	23.2372		3.73423	2.51405		55.2926	33.4234		42.8002	28.5549		8.58538	4.76845		5.70376	8.55617
564	28.4844	23.3909		3.76316	2.57045		55.55	33.7564		42.7828	28.4742		8.57652	4.73106		5.62942	8.56251
565	28.6174	23.544		3.79236	2.62807		55.7991	34.091		42.758	28.3904		8.57189	4.6915		5.55625	8.55683
566	28.7438	23.6963		3.82183	2.6867		56.0401	34.4273		42.726	28.3039		8.57152	4.64991		5.48409	8.53922
567	28.8636	23.8479		3.85154	2.74614		56.2732	34.765		42.6867	28.2152		8.57537	4.60646		5.41277	8.50983
568	28.9769	23.9984		3.88145	2.80614		56.4986	35.1041		42.6402	28.1246		8.58337	4.56132		5.34215	8.46886
569	29.0837	24.1479		3.91153	2.86649		56.7165	35.4442		42.5865	28.0324		8.59543	4.51465		5.27205	8.41652
570	29.1842	24.2961		3.94172	2.92695		56.9272	35.7853		42.5257	27.939		8.61139	4.46662		5.20232	8.35306
571	29.2784	24.4429		3.97194	2.98729		57.131	36.127		42.4578	27.8448		8.63103	4.41741		5.13279	8.27876
572	29.3666	24.5882		4.00211	3.04726		57.3281	36.4691		42.383	27.75		8.65413	4.36721		5.06332	8.19392
573	29.4491	24.7317		4.03213	3.10663		57.5188	36.8113		42.3013	27.6551		8.68039	4.3162		4.99374	8.09889
574	29.526	24.8734		4.06189	3.16517		57.7035	37.1532		42.2128	27.5602		8.70949	4.26457		4.92391	7.99401
575	29.5978	25.013		4.09127	3.22265		57.8824	37.4945		42.1176	27.4658		8.74107	4.21253		4.85372	7.87965
576	29.6648	25.1504		4.12011	3.27884		58.0559	37.8347		42.0157	27.3722		8.77472	4.16027		4.78302	7.75622
577	29.7274	25.2853		4.14827	3.33354		58.2241	38.1734		41.9073	27.2795		8.81004	4.10801		4.71172	7.62414
578	29.786	25.4176		4.17559	3.38653		58.3875	38.5102		41.7926	27.1883		8.84658	4.05597		4.63974	7.48383
579	29.8411	25.5472		4.20189	3.43765		58.5464	38.8445		41.6716	27.0987		8.88388	4.00436		4.56699	7.33574
580	29.8931	25.6737		4.227	3.4867		58.7009	39.1759		41.5445	27.0112		8.92149	3.95341		4.49343	7.18036
581	29.9426	25.7971		4.25072	3.53355		58.8514	39.5038		41.4116	26.9259		8.95895	3.90335		4.41903	7.01816
582	29.99	25.917		4.27286	3.57806		58.9981	39.8278		41.273	26.8434		8.9958	3.85441		4.34379	6.84964
583	30.0359	26.0334		4.29324	3.62012		59.1413	40.1473		41.1289	26.7638		9.0316	3.80684		4.26773	6.67532
584	30.0806	26.1461		4.31167	3.65963		59.2812	40.4617		40.9796	26.6876		9.06596	3.76088		4.19089	6.49572
585	30.1248	26.2547		4.32797	3.69655		59.418	40.7706		40.8254	26.615		9.09848	3.71676		4.11334	6.3114
586	30.1688	26.3593		4.34196	3.73084		59.5518	41.0735		40.6666	26.5464		9.12884	3.67472		4.03517	6.12289
587	30.2132	26.4595		4.35347	3.76248		59.6829	41.3698		40.5035	26.4822		9.15674	3.63502		3.95652	5.93075
588	30.2583	26.5552		4.36237	3.79149		59.8113	41.6592		40.3365	26.4226		9.18194	3.59788		3.87752	5.73557
589	30.3044	26.6463		4.36851	3.81792		59.9371	41.9413		40.1659	26.368		9.20427	3.56354		3.79834	5.53791
590	30.352	26.7326		4.37179	3.84184		60.0606	42.2156		39.9923	26.3187		9.2236	3.53224		3.71917	5.33834
591	30.4013	26.814		4.37212	3.86335		60.1816	42.4818		39.8161	26.275		9.23989	3.50421		3.64021	5.13746
592	30.4525	26.8903		4.36944	3.88256		60.3004	42.7397		39.6378	26.2372		9.25316	3.47966		3.5617	4.93583
593	30.5058	26.9615		4.3637	3.89963		60.4168	42.989		39.4579	26.2055		9.2635	3.45882		3.48386	4.73402
594	30.5614	27.0274		4.35491	3.91473		60.531	43.2297		39.2769	26.1803		9.27107	3.44188		3.40695	4.53262
595	30.6193	27.0881		4.34308	3.92803		60.643	43.4615		39.0955	26.1617		9.2761	3.42905		3.33123	4.33216
596	30.6795	27.1434		4.32829	3.93974		60.7527	43.6846		38.9143	26.1499		9.27889	3.42051		3.25695	4.13319
597	30.7419	27.1934		4.31061	3.95008		60.8603	43.8989		38.7338	26.1453		9.27981	3.41644		3.18438	3.93624
598	30.8065	27.238		4.29017	3.95928		60.9656	44.1046		38.5549	26.1479		9.27926	3.417		3.11378	3.74181
599	30.8731	27.2773		4.26713	3.96756		61.0687	44.3018		38.3781	26.1579		9.27773	3.42234		3.0454	3.55038
600	30.9414	27.3113		4.24169	3.97519		61.1697	44.4909		38.2041	26.1755		9.27572	3.4326		2.97949	3.36243
601	31.0112	27.34		4.21406	3.98239		61.2687	44.672		38.0336	26.2008		9.27378	3.4479		2.91629	3.17837
602	31.0821	27.3636		4.18451	3.98941		61.3656	44.8457		37.8675	26.2339		9.2725	3.46835		2.85601	2.99861
603	31.1537	27.3822		4.15332	3.99649		61.4606	45.0122		37.7063	26.275		9.27246	3.49402		2.79885	2.82351
604	31.2257	27.3959		4.1208	4.00385		61.5539	45.1721		37.5508	26.3241		9.27427	3.525		2.745	2.65342
605	31.2976	27.4048		4.08729	4.01171		61.6456	45.326		37.4016	26.3813		9.27852	3.56134		2.69461	2.48862
606	31.3689	27.4091		4.05317	4.02029		61.7359	45.4743		37.2595	26.4467		9.28578	3.60306		2.64782	2.32939
607	31.4392	27.4089		4.01881	4.02976		61.8251	45.6177		37.1252	26.5203		9.29662	3.65019		2.60474	2.17594
608	31.5079	27.4045		3.98461	4.0403		61.9135	45.7568		36.9992	26.6024		9.31154	3.7027		2.56546	2.02847
609	31.5746	27.396		3.951	4.05205		62.0013	45.8921		36.8821	26.6929		9.33102	3.76056		2.53002	1.88713
610	31.6387	27.3836		3.9184	4.06514		62.089	46.0244		36.7746	26.7919		9.35547	3.82372		2.49847	1.75203
611	31.6997	27.3676		3.88725	4.07968		62.1768	46.1542		36.677	26.8995		9.38522	3.8921		2.47081	1.62324
612	31.7571	27.348		3.85799	4.09575		62.2653	46.2821		36.59	27.0158		9.42056	3.96558		2.44701	1.50082
613	31.8105	27.3252		3.83107	4.11341		62.3549	46.4087		36.5138	27.1408		9.46168	4.04404		2.42703	1.38476
614	31.8595	27.2992		3.80693	4.13267		62.446	46.5346		36.4488	27.2746		9.50867	4.1273		2.41079	1.27506
615	31.9036	27.2703		3.786	4.15357		62.5391	46.6602		36.3952	27.4174		9.56155	4.21518		2.39821	1.17164
616	31.9424	27.2385		3.76872	4.17607		62.6347	46.7861		36.3534	27.5691		9.62025	4.30745		2.38918	1.07445
617	31.9756	27.2042		3.75551	4.20014		62.7331	46.9126		36.3233	27.7299		9.68458	4.40387		2.38355	0.98336
618	32.003	27.1673		3.74676	4.22574		62.835	47.0401		36.305	27.8996		9.75428	4.50416		2.38119	0.898259
619	32.0243	27.128		3.74288	4.25279		62.9407	47.1689		36.2985	28.0785		9.82898	4.60801		2.38193	0.818998
620	32.0392	27.0864		3.74423	4.28121		63.0505	47.2993		36.3036	28.2664		9.90824	4.71507		2.3856	0.745413
621	32.0478	27.0425		3.75115	4.3109		63.1649	47.4313		36.3202	28.4633		9.99151	4.82497		2.39202	0.677329
622	32.0498	26.9965		3.76397	4.34176		63.284	47.5652		36.348	28.6692		10.0782	4.93733		2.401	0.614559
623	32.0453	26.9482		3.78298	4.37368		63.4083	47.7009		36.3865	28.8838		10.1675	5.0517		2.41235	0.556906
624	32.0343	26.8978		3.80846	4.40655		63.5377	47.8386		36.4354	29.1071		10.2589	5.16766		2.42588	0.50417
625	32.0168	26.8452		3.84064	4.44028		63.6724	47.978		36.494	29.3387		10.3513	5.28471		2.44138	0.456147
626	31.9931	26.7904		3.87973	4.47476		63.8124	48.119		36.562	29.5784		10.4441	5.40236		2.45867	0.412632
627	31.9632	26.7333		3.9259	4.50992		63.9576	48.2616		36.6384	29.8259		10.5362	5.5201		2.47756	0.373422
628	31.9274	26.6739		3.97928	4.54568		64.1079	48.4055		36.7227	30.0806		10.6269	5.6374		2.49786	0.338318
629	31.8859	26.6121		4.03998	4.58199		64.2628	48.5505		36.8141	30.342		10.7151	5.75372		2.5194	0.307126
630	31.8391	26.5478		4.10806	4.61882		64.4221	48.6963		36.9117	30.6095		10.7999	5.86849		2.54202	0.279661
631	31.7873	26.481		4.18352	4.65618		64.5854	48.8427		37.0147	30.8825		10.8805	5.98118		2.56555	0.255746
632	31.7308	26.4114		4.26636	4.69408		64.752	48.9894		37.1221	31.1601		10.956	6.09122		2.58985	0.235212
633	31.6701	26.3391		4.35651	4.73259		64.9213	49.136		37.233	31.4416		11.0254	6.19806		2.61478	0.217906
634	31.6056	26.2639		4.45386	4.77179		65.0927	49.2825		37.3466	31.7258		11.0881	6.30116		2.64022	0.203681
635	31.5377	26.1858		4.55825	4.8118		65.2654	49.4285		37.4617	32.012		11.1433	6.4		2.66605	0.192408
636	31.4668	26.1047		4.66949	4.85279		65.4385	49.5739		37.5776	32.2988		11.1902	6.49406		2.69218	0.183966
637	31.3935	26.0204		4.78733	4.89494		65.6111	49.7185		37.6931	32.5852		11.2283	6.58286		2.71851	0.17825
638	31.3182	25.9331		4.91149	4.93848		65.7825	49.8622		37.8074	32.8699		11.2571	6.66595		2.74498	0.175167
639	31.2413	25.8425		5.04163	4.98365		65.9516	50.005		37.9196	33.1516		11.276	6.7429		2.77151	0.174637
640	31.1633	25.7487		5.17737	5.03076		66.1175	50.1469		38.0287	33.429		11.2849	6.81333		2.79805	0.176589
641	31.0846	25.6518		5.31828	5.0801		66.2793	50.2879		38.1339	33.7006		11.2833	6.87689		2.82457	0.180968
642	31.0057	25.5517		5.46389	5.13202		66.4362	50.4282		38.2343	33.9651		11.2712	6.9333		2.85103	0.187725
643	30.927	25.4484		5.61369	5.18687		66.5872	50.568		38.3293	34.2211		11.2484	6.98229		2.87741	0.196824
644	30.8489	25.3421		5.76713	5.24502		66.7317	50.7076		38.418	34.467		11.2151	7.02367		2.9037	0.208235
645	30.7718	25.2328		5.92362	5.30684		66.8687	50.8474		38.4998	34.7015		11.1712	7.0573		2.9299	0.221936
646	30.6959	25.1207		6.08253	5.37271		66.9978	50.9876		38.5741	34.9231		11.117	7.08308		2.95601	0.237912
647	30.6216	25.0058		6.24321	5.44301		67.1183	51.1288		38.6404	35.1304		11.0528	7.10097		2.98204	0.256149
648	30.5492	24.8884		6.40498	5.51811		67.2299	51.2714		38.6981	35.3222		10.9789	7.11099		3.00801	0.276639
649	30.479	24.7686		6.56712	5.59835		67.3322	51.4161		38.7468	35.4972		10.8959	7.11322		3.03394	0.299375
650	30.4111	24.6466		6.72892	5.68405		67.4249	51.5633		38.7861	35.654		10.8041	7.10779		3.05985	0.324349
651	30.3457	24.5225		6.88965	5.77549		67.508	51.7136		38.8157	35.7917		10.7042	7.09487		3.08578	0.351551
652	30.283	24.3967		7.04856	5.87294		67.5816	51.8677		38.8354	35.9092		10.5968	7.07468		3.11175	0.380969
653	30.2232	24.2694		7.20491	5.97659		67.6459	52.0262		38.845	36.0056		10.4825	7.04752		3.13779	0.412585
654	30.1661	24.1408		7.35798	6.08659		67.7011	52.1895		38.8443	36.08		10.3621	7.0137		3.16394	0.446378
655	30.112	24.0111		7.50703	6.20303		67.7477	52.3583		38.8333	36.1317		10.2362	6.97357		3.19022	0.482315
656	30.0608	23.8807		7.65137	6.32595		67.7863	52.5331		38.8119	36.1604		10.1056	6.92755		3.21665	0.52036
657	30.0124	23.7497		7.79033	6.45528		67.8175	52.7143		38.7801	36.1654		9.97117	6.87604		3.24325	0.560464
658	29.9669	23.6185		7.92327	6.59093		67.8423	52.9024		38.738	36.1466		9.83352	6.81953		3.27005	0.602569
659	29.9241	23.4873		8.04958	6.73268		67.8614	53.0976		38.6858	36.1038		9.69346	6.75847		3.29705	0.646606
660	29.884	23.3565		8.16873	6.88028		67.8759	53.3002		38.6234	36.037		9.55176	6.69338		3.32424	0.692494
661	29.8463	23.2262		8.2802	7.03337		67.8869	53.5104		38.5511	35.9465		9.40916	6.62476		3.35163	0.740141
662	29.8109	23.0968		8.38356	7.19151		67.8955	53.7281		38.4691	35.8326		9.26636	6.55314		3.37918	0.789444
663	29.7777	22.9685		8.47844	7.3542		67.9028	53.9533		38.3777	35.6957		9.12407	6.47904		3.40688	0.840286
664	29.7464	22.8417		8.56452	7.52084		67.9102	54.1859		38.2769	35.5365		8.98295	6.40299		3.43468	0.892542
665	29.7169	22.7165		8.64157	7.69078		67.9188	54.4255		38.1672	35.3557		8.84363	6.32551		3.46252	0.946074
666	29.6889	22.5933		8.70942	7.86328		67.9299	54.6718		38.0488	35.1543		8.70672	6.24712		3.49035	1.00073
667	29.6622	22.4723		8.76798	8.03756		67.9447	54.9242		37.922	34.9332		8.57278	6.16831		3.51808	1.05637
668	29.6365	22.3538		8.81724	8.21275		67.9645	55.1821		37.787	34.6937		8.44234	6.08958		3.54563	1.11281
669	29.6118	22.238		8.85727	8.38797		67.9902	55.4447		37.6443	34.4369		8.31586	6.0114		3.57287	1.16989
670	29.5876	22.1252		8.8882	8.56227		68.0231	55.7112		37.4942	34.1642		8.1938	5.93422		3.5997	1.22744
671	29.5639	22.0157		8.91024	8.73468		68.0642	55.9807		37.3369	33.8771		8.07656	5.85846		3.62597	1.28528
672	29.5404	21.9097		8.92369	8.90422		68.1143	56.2522		37.1729	33.5771		7.96449	5.78453		3.65156	1.34322
673	29.5169	21.8075		8.92889	9.06987		68.1744	56.5244		37.0026	33.2657		7.85791	5.71279		3.67629	1.4011
674	29.4933	21.7092		8.92626	9.23064		68.2451	56.7963		36.8262	32.9446		7.75711	5.64361		3.7	1.45873
675	29.4693	21.6152		8.91626	9.38554		68.3271	57.0667		36.6442	32.6155		7.66231	5.57729		3.72252	1.51594
676	29.4449	21.5257		8.89943	9.53359		68.4209	57.3342		36.457	32.2799		7.57372	5.51412		3.74365	1.57258
677	29.4199	21.4409		8.87632	9.67386		68.5268	57.5977		36.265	31.9396		7.49149	5.45435		3.76322	1.62848
678	29.3943	21.361		8.84755	9.80545		68.6451	57.8557		36.0685	31.5964		7.41576	5.3982		3.78102	1.68349
679	29.3679	21.2862		8.81376	9.92754		68.776	58.1071		35.8681	31.2517		7.34661	5.34586		3.79685	1.73749
680	29.3406	21.2167		8.77559	10.0393		68.9194	58.3506		35.6642	30.9074		7.28409	5.29748		3.81053	1.79034
681	29.3126	21.1526		8.73374	10.1401		69.0753	58.5848		35.4572	30.5648		7.22823	5.25319		3.82185	1.84194
682	29.2836	21.0942		8.68889	10.2293		69.2434	58.8088		35.2476	30.2257		7.179	5.21308		3.83062	1.89219
683	29.2539	21.0416		8.64172	10.3064		69.4234	59.0213		35.0359	29.8915		7.13636	5.17718		3.83665	1.94101
684	29.2233	20.9949		8.59292	10.3709		69.6147	59.2214		34.8226	29.5636		7.10023	5.14553		3.83977	1.98835
685	29.192	20.9541		8.54315	10.4225		69.817	59.4081		34.6082	29.2432		7.07051	5.11812		3.83981	2.03414
686	29.16	20.9195		8.49306	10.4609		70.0295	59.5805		34.3932	28.9317		7.04704	5.09489		3.83662	2.07836
687	29.1275	20.8909		8.44327	10.486		70.2516	59.7379		34.1781	28.6303		7.02967	5.07578		3.83006	2.121
688	29.0944	20.8684		8.39437	10.4979		70.4824	59.8798		33.9636	28.3399		7.01819	5.06067		3.82001	2.16204
689	29.0611	20.8521		8.34691	10.4966		70.7211	60.0056		33.7501	28.0615		7.01238	5.04944		3.80635	2.20151
690	29.0275	20.8418		8.3014	10.4823		70.9669	60.1151		33.5382	27.796		7.01198	5.04193		3.78901	2.23942
691	28.9939	20.8375		8.25831	10.4553		71.2188	60.2079		33.3286	27.5443		7.01672	5.03793		3.76793	2.27582
692	28.9604	20.839		8.21806	10.416		71.4759	60.284		33.1217	27.3069		7.02628	5.03726		3.74306	2.31074
693	28.9272	20.8464		8.18101	10.365		71.7372	60.3436		32.9182	27.0844		7.04035	5.03966		3.71437	2.34425
694	28.8946	20.8592		8.14747	10.3028		72.0017	60.3867		32.7186	26.8774		7.05857	5.0449		3.68189	2.37639
695	28.8625	20.8775		8.11771	10.23		72.2684	60.4138		32.5236	26.6862		7.08058	5.0527		3.64563	2.40725
696	28.8314	20.9009		8.09192	10.1476		72.5365	60.4252		32.3336	26.5112		7.10599	5.06277		3.60565	2.43687
697	28.8013	20.9293		8.07027	10.0561		72.805	60.4217		32.1493	26.3527		7.13441	5.07484		3.56201	2.46533
698	28.7724	20.9622		8.05285	9.95666		73.073	60.4039		31.9713	26.2107		7.16541	5.08859		3.51482	2.4927
699	28.7451	20.9995		8.03969	9.85005		73.3396	60.3726		31.7999	26.0854		7.19859	5.10373		3.46419	2.51903
700	28.7193	21.0409		8.0308	9.73725		73.604	60.3289		31.6359	25.9768		7.23353	5.11994		3.41027	2.54439
701	28.6955	21.0859		8.02612	9.61925		73.8654	60.2736		31.4796	25.8848		7.26979	5.13692		3.3532	2.56881
702	28.6736	21.1343		8.02554	9.49705		74.1231	60.2079		31.3315	25.8095		7.30695	5.15437		3.29317	2.59235
703	28.654	21.1857		8.0289	9.37165		74.3765	60.1329		31.1922	25.7506		7.3446	5.172		3.23036	2.61503
704	28.6368	21.2398		8.03602	9.24402		74.6248	60.0499		31.062	25.708		7.38234	5.18954		3.16499	2.63687
705	28.6222	21.2962		8.04666	9.11515		74.8677	59.9602		30.9413	25.6813		7.41977	5.20672		3.09727	2.65789
706	28.6103	21.3547		8.06055	8.98598		75.1046	59.865		30.8304	25.6704		7.45653	5.22329		3.02744	2.67808
707	28.6013	21.4148		8.07738	8.85741		75.335	59.7657		30.7298	25.6748		7.49226	5.23904		2.95573	2.69742
708	28.5954	21.4763		8.09682	8.73029		75.5587	59.6636		30.6396	25.6943		7.52663	5.25376		2.88238	2.71589
709	28.5926	21.5389		8.11851	8.60544		75.7752	59.5599		30.56	25.7283		7.55936	5.26728		2.80766	2.73344
710	28.5931	21.6022		8.14206	8.48358		75.9843	59.4561		30.4913	25.7764		7.59019	5.27944		2.73182	2.75002
711	28.597	21.6661		8.16706	8.36539		76.1859	59.3533		30.4336	25.8381		7.61887	5.29013		2.65512	2.76556
712	28.6044	21.7303		8.1931	8.25145		76.3798	59.2529		30.3869	25.9128		7.64523	5.29925		2.57781	2.77998
713	28.6153	21.7945		8.21973	8.1423		76.5659	59.1559		30.3512	26		7.6691	5.30674		2.50015	2.7932
714	28.6297	21.8587		8.24653	8.03834		76.744	59.0636		30.3266	26.0989		7.69037	5.31256		2.4224	2.80511
715	28.6478	21.9226		8.27302	7.93994		76.9142	58.9769		30.3128	26.2088		7.70896	5.31672		2.3448	2.81562
716	28.6695	21.9861		8.29878	7.84736		77.0766	58.897		30.3098	26.3291		7.72483	5.31924		2.2676	2.8246
717	28.6947	22.0491		8.32335	7.76077		77.231	58.8246		30.3173	26.4588		7.73798	5.32015		2.19104	2.83194
718	28.7235	22.1116		8.3463	7.68027		77.3776	58.7606		30.3349	26.5971		7.74845	5.31955		2.11535	2.83752
719	28.7556	22.1734		8.36719	7.60586		77.5165	58.7058		30.3624	26.7431		7.75629	5.31752		2.04074	2.84121
720	28.7911	22.2346		8.38562	7.53749		77.6477	58.6608		30.3993	26.8958		7.7616	5.31419		1.96743	2.84289
721	28.8297	22.2951		8.4012	7.475		77.7713	58.6262		30.4451	27.0542		7.7645	5.3097		1.89561	2.84243
722	28.8713	22.355		8.41355	7.41819		77.8874	58.6025		30.4992	27.2172		7.76513	5.30419		1.82549	2.8397
723	28.9157	22.4143		8.42235	7.36679		77.9961	58.5899		30.561	27.3836		7.76366	5.29783		1.75723	2.8346
724	28.9626	22.473		8.42727	7.32045		78.0975	58.5889		30.6298	27.5524		7.76026	5.29079		1.69101	2.82701
725	29.0118	22.5312		8.42805	7.2788		78.1916	58.5996		30.705	27.7222		7.7551	5.28326		1.62697	2.81683
726	29.0628	22.5889		8.42446	7.24143		78.2786	58.622		30.7856	27.8918		7.74836	5.27543		1.56526	2.80396
727	29.1155	22.6463		8.4163	7.20786		78.3585	58.6563		30.871	28.06		7.74023	5.26747		1.506	2.78831
728	29.1695	22.7035		8.40344	7.17762		78.4313	58.7023		30.9601	28.2254		7.73089	5.25957		1.44932	2.76982
729	29.2243	22.7604		8.38577	7.15021		78.4971	58.7599		31.052	28.3868		7.72048	5.25191		1.3953	2.74841
730	29.2796	22.8172		8.36325	7.12513		78.5558	58.8288		31.1459	28.5428		7.70916	5.24466		1.34403	2.72406
731	29.3349	22.8739		8.33589	7.10187		78.6074	58.9087		31.2407	28.6921		7.69703	5.23797		1.29559	2.69672
732	29.3897	22.9307		8.30375	7.07994		78.6519	58.9992		31.3355	28.8336		7.68422	5.232		1.25003	2.66638
733	29.4437	22.9876		8.26695	7.05886		78.6893	59.1		31.4292	28.9658		7.67077	5.22688		1.2074	2.63304
734	29.4964	23.0447		8.22565	7.03817		78.7195	59.2104		31.5209	29.0877		7.65674	5.22273		1.16773	2.59672
735	29.5472	23.1021		8.18008	7.01746		78.7424	59.3299		31.6096	29.1981		7.64214	5.21964		1.13103	2.55746
736	29.5958	23.1597		8.13051	6.99635		78.758	59.4579		31.6943	29.2959		7.62694	5.21772		1.09731	2.5153
737	29.6417	23.2178		8.07727	6.9745		78.7662	59.5937		31.7742	29.3802		7.61109	5.21701		1.06654	2.47032
738	29.6844	23.2761		8.02073	6.95163		78.7669	59.7366		31.8482	29.4499		7.59452	5.21759		1.03872	2.42261
739	29.7235	23.3349		7.96131	6.92752		78.7601	59.8858		31.9157	29.5044		7.5771	5.21947		1.01379	2.37227
740	29.7586	23.3942		7.89947	6.902		78.7457	60.0405		31.9757	29.5429		7.5587	5.22268		0.991715	2.31943
741	29.7893	23.4539		7.83569	6.87496		78.7236	60.1999		32.0275	29.5649		7.53917	5.22723		0.972428	2.26421
742	29.8154	23.514		7.7705	6.84637		78.694	60.3632		32.0706	29.57		7.51831	5.23309		0.955859	2.20678
743	29.8364	23.5746		7.70446	6.81625		78.6566	60.5293		32.1043	29.5578		7.49594	5.24026		0.941928	2.1473
744	29.8522	23.6356		7.63811	6.78468		78.6117	60.6976		32.1282	29.5282		7.47185	5.24868		0.930546	2.08595
745	29.8624	23.6969		7.57205	6.75183		78.5592	60.867		32.1417	29.4813		7.44582	5.25833		0.921618	2.02293
746	29.8671	23.7587		7.50685	6.7179		78.4993	61.0367		32.1448	29.417		7.41766	5.26915		0.915041	1.95842
747	29.866	23.8207		7.44308	6.68318		78.4321	61.2058		32.137	29.3359		7.38714	5.28109		0.910711	1.89265
748	29.859	23.8831		7.38133	6.648		78.3579	61.3733		32.1183	29.2383		7.35409	5.29408		0.908518	1.82583
749	29.8463	23.9456		7.32214	6.61273		78.2767	61.5384		32.0888	29.1249		7.31833	5.30808		0.908354	1.75817
750	29.8277	24.0082		7.26605	6.57779		78.189	61.7002		32.0484	28.9963		7.27971	5.32303		0.910107	1.68991
751	29.8036	24.0709		7.21355	6.54367		78.095	61.858		31.9974	28.8536		7.2381	5.33887		0.913671	1.62127
752	29.7739	24.1335		7.16512	6.51084		77.9952	62.0108		31.936	28.6977		7.19341	5.35556		0.918942	1.55248
753	29.739	24.1959		7.12117	6.47985		77.8898	62.158		31.8647	28.5298		7.14559	5.37305		0.92582	1.48376
754	29.699	24.258		7.08209	6.45122		77.7795	62.2988		31.7838	28.3513		7.09464	5.39132		0.934213	1.41533
755	29.6544	24.3196		7.04819	6.4255		77.6646	62.4325		31.694	28.1634		7.04057	5.41034		0.944036	1.3474
756	29.6056	24.3807		7.01976	6.40326		77.5457	62.5586		31.5959	27.9678		6.98346	5.4301		0.955212	1.28019
757	29.5528	24.441		6.997	6.38504		77.4233	62.6766		31.4902	27.7659		6.92345	5.4506		0.967678	1.21388
758	29.4967	24.5003		6.98008	6.37137		77.298	62.7858		31.3776	27.5595		6.8607	5.47186		0.981377	1.14867
759	29.4377	24.5585		6.96907	6.36277		77.1705	62.8861		31.2589	27.3501		6.79544	5.49388		0.996266	1.08474
760	29.3763	24.6152		6.96401	6.35972		77.0414	62.977		31.1351	27.1397		6.72793	5.51671		1.01232	1.02224
761	29.3131	24.6704		6.96487	6.36267		76.9112	63.0582		31.0071	26.9298		6.65849	5.54038		1.02951	0.961332
762	29.2487	24.7237		6.97155	6.37202		76.7806	63.1298		30.8757	26.7222		6.58748	5.56496		1.04783	0.902145
763	29.1837	24.7748		6.98391	6.38813		76.6503	63.1915		30.7419	26.5188		6.51528	5.5905		1.06729	0.844802
764	29.1188	24.8235		7.00172	6.41131		76.5208	63.2433		30.6067	26.3211		6.44233	5.61708		1.08791	0.789409
765	29.0545	24.8695		7.02474	6.4418		76.3928	63.2855		30.4712	26.1309		6.3691	5.64476		1.1097	0.736055
766	28.9915	24.9125		7.05264	6.47977		76.2669	63.3181		30.3361	25.9497		6.29606	5.67362		1.13271	0.684815
767	28.9304	24.9521		7.08508	6.52536		76.1436	63.3413		30.2026	25.7791		6.22374	5.70375		1.15698	0.635747
768	28.8718	24.988		7.12165	6.57859		76.0235	63.3556		30.0715	25.6204		6.15265	5.73521		1.18254	0.588896
769	28.8165	25.02		7.16193	6.63946		75.9071	63.3613		29.9437	25.475		6.08332	5.76809		1.20946	0.544289
770	28.7649	25.0476		7.20546	6.70786		75.7948	63.3589		29.82	25.344		6.01629	5.80245		1.23779	0.501942
771	28.7177	25.0706		7.25177	6.78363		75.687	63.3488		29.7013	25.2285		5.95209	5.83835		1.26757	0.461854
772	28.6753	25.0887		7.30034	6.86654		75.5842	63.3315		29.5884	25.1293		5.89123	5.87584		1.29885	0.424015
773	28.6385	25.1015		7.35068	6.95628		75.4866	63.3078		29.4818	25.0473		5.83422	5.91497		1.33167	0.3884
774	28.6075	25.1087		7.40227	7.05249		75.3947	63.2782		29.3823	24.983		5.78154	5.95575		1.36607	0.354974
775	28.583	25.11		7.4546	7.15473		75.3085	63.2433		29.2903	24.9368		5.73363	5.9982		1.40206	0.323694
776	28.5654	25.1053		7.50717	7.26252		75.2283	63.2037		29.2064	24.9089		5.69092	6.04229		1.43966	0.294506
777	28.5551	25.0943		7.55948	7.37531		75.1543	63.16		29.1309	24.8995		5.65378	6.08802		1.47886	0.26735
778	28.5523	25.0767		7.61105	7.49251		75.0865	63.1129		29.0641	24.9084		5.62255	6.13532		1.51963	0.242157
779	28.5576	25.0524		7.66143	7.61348		75.025	63.063		29.0064	24.9354		5.59751	6.18413		1.56194	0.218857
780	28.571	25.0212		7.71019	7.73754		74.9699	63.0107		28.9577	24.9799		5.57891	6.23436		1.60571	0.19737
781	28.593	24.9832		7.75691	7.864		74.921	62.9566		28.9183	25.0416		5.56692	6.2859		1.65087	0.177619
782	28.6236	24.9381		7.80124	7.99213		74.8783	62.9011		28.888	25.1195		5.56168	6.33862		1.6973	0.15952
783	28.6631	24.8861		7.84282	8.12116		74.8418	62.8446		28.8667	25.2129		5.56327	6.39238		1.74488	0.142991
784	28.7114	24.8271		7.88135	8.25035		74.8111	62.7873		28.8543	25.3206		5.57171	6.447		1.79344	0.127947
785	28.7688	24.7612		7.91656	8.37893		74.7863	62.7295		28.8505	25.4417		5.58695	6.5023		1.84282	0.114307
786	28.8352	24.6886		7.94823	8.50615		74.767	62.6714		28.855	25.5749		5.60891	6.55809		1.89281	0.101989
787	28.9105	24.6094		7.97615	8.63125		74.7531	62.6131		28.8674	25.7189		5.63743	6.61416		1.9432	0.0909147
788	28.9947	24.5239		8.00018	8.75349		74.7442	62.5544		28.8872	25.8722		5.67233	6.67028		1.99376	0.0810079
789	29.0876	24.4324		8.0202	8.87218		74.7402	62.4953		28.9139	26.0336		5.71336	6.72622		2.04422	0.0721966
790	29.1891	24.3351		8.03612	8.98664		74.7406	62.4357		28.947	26.2015		5.76021	6.78177		2.09432	0.0644129
791	29.299	24.2325		8.0479	9.09621		74.7452	62.3752		28.9858	26.3745		5.81256	6.83667		2.14379	0.0575933
792	29.4168	24.125		8.05553	9.20032		74.7535	62.3135		29.0298	26.5511		5.87003	6.8907		2.19233	0.0516797
793	29.5425	24.0131		8.05905	9.2984		74.7654	62.2503		29.0783	26.7298		5.9322	6.94363		2.23967	0.0466194
794	29.6755	23.8973		8.05849	9.38996		74.7803	62.185		29.1307	26.9093		5.99864	6.99523		2.28549	0.0423653
795	29.8154	23.7781		8.05396	9.47457		74.7979	62.1172		29.1863	27.0881		6.06888	7.04529		2.32952	0.0388765
796	29.9618	23.6562		8.04556	9.55184		74.8179	62.0463		29.2444	27.265		6.14243	7.09361		2.37148	0.0361184
797	30.1143	23.5321		8.03345	9.62147		74.8397	61.9718		29.3044	27.4388		6.21878	7.13999		2.41108	0.0340627
798	30.2721	23.4065		8.01778	9.68321		74.863	61.893		29.3657	27.6083		6.29742	7.18428		2.44806	0.0326876
799	30.4349	23.2802		7.99875	9.7369		74.8874	61.8093		29.4278	27.7725		6.37784	7.22632		2.48219	0.031978
800	30.6019	23.1538		7.97657	9.78244		74.9124	61.7202		29.49	27.9305		6.45949	7.26596		2.51323	0.0319253
801	30.7725	23.028		7.95148	9.81981		74.9377	61.6251		29.5518	28.0814		6.54188	7.30311		2.54099	0.0325277
802	30.9461	22.9035		7.92373	9.84905		74.9627	61.5234		29.6128	28.2247		6.62448	7.33766		2.56528	0.0337898
803	31.1219	22.7812		7.89358	9.8703		74.9871	61.4146		29.6726	28.3598		6.7068	7.36957		2.58597	0.0357227
804	31.2993	22.6618		7.86131	9.88374		75.0104	61.2983		29.7309	28.4862		6.78835	7.39877		2.60293	0.0383441
805	31.4774	22.546		7.82721	9.88966		75.0323	61.174		29.7873	28.6038		6.86867	7.42526		2.61608	0.0416774
806	31.6557	22.4345		7.79159	9.88839		75.0522	61.0416		29.8417	28.7122		6.94733	7.44903		2.62535	0.0457525
807	31.8333	22.3282		7.75476	9.88033		75.0698	60.9007		29.8939	28.8114		7.0239	7.47012		2.63074	0.0506047
808	32.0095	22.2276		7.71703	9.86596		75.0846	60.7513		29.9438	28.9016		7.098	7.48856		2.63226	0.0562746
809	32.1836	22.1335		7.67872	9.84579		75.0964	60.5932		29.9914	28.9829		7.16929	7.50444		2.62994	0.062808
810	32.3549	22.0466		7.64016	9.8204		75.1046	60.4266		30.0367	29.0556		7.23744	7.51785		2.62388	0.0702551
811	32.5228	21.9675		7.60167	9.79042		75.109	60.2516		30.0799	29.12		7.30217	7.52888		2.61418	0.0786703
812	32.6866	21.8968		7.56356	9.75651		75.109	60.0686		30.121	29.1766		7.36322	7.53766		2.60098	0.0881114
813	32.8456	21.8351		7.52617	9.71939		75.1045	59.8779		30.1603	29.2259		7.42038	7.54435		2.58447	0.0986389
814	32.9994	21.7829		7.48979	9.67976		75.0951	59.6799		30.198	29.2684		7.47347	7.54908		2.56483	0.110316
815	33.1475	21.7407		7.45474	9.6384		75.0805	59.4754		30.2344	29.3047		7.52234	7.55204		2.54229	0.123206
816	33.2893	21.7088		7.4213	9.59606		75.0603	59.2649		30.2699	29.3356		7.5669	7.55339		2.51709	0.137374
817	33.4245	21.6878		7.38976	9.55353		75.0342	59.0494		30.3047	29.3615		7.60706	7.55332		2.4895	0.152884
818	33.5529	21.6778		7.36038	9.51156		75.0021	58.8296		30.3393	29.3833		7.64279	7.55203		2.4598	0.169799
819	33.674	21.6792		7.33342	9.47092		74.9637	58.6064		30.374	29.4016		7.67407	7.54972		2.42829	0.188179
820	33.7878	21.6922		7.30911	9.43237		74.9187	58.3809		30.4093	29.417		7.70093	7.54659		2.39526	0.208081
821	33.8941	21.7169		7.28766	9.39664		74.8668	58.1541		30.4455	29.4302		7.72342	7.54285		2.36104	0.229555
822	33.993	21.7534		7.26927	9.36441		74.808	57.9271		30.4831	29.4417		7.74161	7.5387		2.32593	0.252649
823	34.0843	21.8017		7.25413	9.33635		74.7419	57.701		30.5223	29.4522		7.7556	7.53436		2.29026	0.2774
824	34.1683	21.8617		7.24237	9.31308		74.6684	57.4769		30.5636	29.4623		7.76551	7.53004		2.25433	0.303839
825	34.245	21.9335		7.23414	9.29518		74.5873	57.2558		30.6074	29.4723		7.77149	7.52593		2.21847	0.331985
826	34.3148	22.0168		7.22954	9.28315		74.4984	57.0389		30.654	29.4829		7.7737	7.52223		2.18297	0.361847
827	34.3779	22.1114		7.22867	9.27747		74.4015	56.8272		30.7036	29.4943		7.7723	7.51915		2.14814	0.393423
828	34.4346	22.2171		7.2316	9.27853		74.2965	56.6216		30.7565	29.5071		7.76749	7.51688		2.11424	0.426696
829	34.4854	22.3335		7.23837	9.28666		74.1831	56.4231		30.8131	29.5214		7.75947	7.51559		2.08156	0.461635
830	34.5307	22.4603		7.24901	9.30213		74.0613	56.2325		30.8735	29.5377		7.74845	7.51547		2.05034	0.498194
831	34.5709	22.5971		7.26354	9.32514		73.9307	56.0506		30.9379	29.5562		7.73463	7.51669		2.02082	0.536311
832	34.6065	22.7433		7.28194	9.35581		73.7912	55.8779		31.0064	29.577		7.71825	7.51939		1.99321	0.575906
833	34.6381	22.8985		7.30421	9.39419		73.6427	55.7151		31.0792	29.6005		7.69953	7.52373		1.96771	0.616884
834	34.6661	23.0622		7.33032	9.44027		73.4849	55.5625		31.1563	29.6267		7.6787	7.52983		1.94447	0.659129
835	34.6911	23.2338		7.36022	9.49395		73.3177	55.4204		31.2378	29.6559		7.65599	7.53782		1.92367	0.702512
836	34.7137	23.4127		7.39387	9.55508		73.1407	55.289		31.3237	29.6881		7.63162	7.5478		1.90541	0.746881
837	34.7342	23.5983		7.43121	9.62342		72.954	55.1683		31.414	29.7236		7.60584	7.55985		1.88979	0.792072
838	34.7533	23.7899		7.47219	9.69868		72.7572	55.0581		31.5086	29.7623		7.57887	7.57405		1.87688	0.8379
839	34.7714	23.9869		7.51676	9.78052		72.5502	54.9582		31.6074	29.8044		7.55093	7.59045		1.86674	0.884168
840	34.7889	24.1886		7.56484	9.8685		72.3328	54.8683		31.7104	29.8501		7.52226	7.60907		1.85938	0.930661
841	34.8062	24.3943		7.6164	9.96217		72.1048	54.7878		31.8173	29.8993		7.49307	7.62993		1.8548	0.977154
842	34.8239	24.6034		7.67138	10.061		71.8661	54.7161		31.9281	29.9524		7.46358	7.65301		1.85296	1.02341
843	34.8421	24.8151		7.72973	10.1645		71.6165	54.6525		32.0426	30.0093		7.434	7.67828		1.85381	1.06917
844	34.8613	25.0288		7.79142	10.2719		71.3561	54.5962		32.1605	30.0703		7.40454	7.70567		1.85726	1.1142
845	34.8816	25.2438		7.85641	10.3828		71.0846	54.5461		32.2816	30.1354		7.3754	7.73509		1.8632	1.15822
846	34.9035	25.4593		7.92467	10.4963		70.802	54.5014		32.4057	30.2049		7.34679	7.76644		1.87152	1.20098
847	34.927	25.6747		7.99618	10.612		70.5083	54.461		32.5325	30.2788		7.3189	7.79957		1.88205	1.2422
848	34.9523	25.8894		8.07094	10.7289		70.2036	54.4237		32.6616	30.3573		7.29191	7.83432		1.89461	1.28163
849	34.9797	26.1026		8.14892	10.8465		69.8879	54.3884		32.7928	30.4406		7.26601	7.87052		1.90903	1.31902
850	35.0093	26.3138		8.23013	10.9641		69.5614	54.3539		32.9258	30.5289		7.24137	7.90793		1.92508	1.3541
851	35.0412	26.5223		8.31455	11.0809		69.2243	54.3191		33.0601	30.6223		7.21816	7.94633		1.94254	1.38664
852	35.0754	26.7275		8.40219	11.1962		68.8766	54.2827		33.1954	30.721		7.19653	7.98546		1.96117	1.41642
853	35.1122	26.9287		8.49302	11.3095		68.5189	54.2438		33.3313	30.8251		7.17665	8.02504		1.98072	1.44323
854	35.1516	27.1255		8.58705	11.42		68.1514	54.2011		33.4673	30.9348		7.15866	8.06478		2.00093	1.46688
855	35.1937	27.3173		8.68424	11.5272		67.7745	54.1536		33.6032	31.0501		7.14269	8.10435		2.02153	1.48719
856	35.2387	27.5035		8.78458	11.6305		67.3887	54.1003		33.7383	31.1713		7.12888	8.14343		2.04224	1.50401
857	35.2866	27.6837		8.88801	11.7292		66.9946	54.0404		33.8722	31.2982		7.11733	8.18168		2.0628	1.51723
858	35.3376	27.8573		8.99448	11.8231		66.5928	53.9731		34.0045	31.4312		7.10816	8.21876		2.08293	1.52674
859	35.3919	28.0239		9.10391	11.9115		66.1839	53.8975		34.1346	31.5701		7.10146	8.2543		2.10236	1.53248
860	35.4495	28.1831		9.21621	11.9942		65.7688	53.8131		34.262	31.7149		7.09733	8.28795		2.12084	1.53439
861	35.5108	28.3344		9.33126	12.0708		65.3481	53.7194		34.3862	31.8658		7.09583	8.31936		2.13811	1.53248
862	35.5759	28.4776		9.44892	12.141		64.9229	53.616		34.5067	32.0225		7.09703	8.34817		2.15393	1.52674
863	35.645	28.6122		9.56903	12.2047		64.4939	53.5026		34.6229	32.1851		7.10098	8.37404		2.16809	1.51723
864	35.7184	28.7379		9.69139	12.2617		64.0623	53.3791		34.7343	32.3534		7.10772	8.39664		2.18037	1.50401
865	35.7964	28.8545		9.81578	12.312		63.629	53.2454		34.8403	32.5274		7.11727	8.41563		2.19059	1.48719
866	35.8791	28.9618		9.94197	12.3556		63.1951	53.1016		34.9405	32.7068		7.12966	8.43073		2.1986	1.46688
867	35.9669	29.0594		10.0697	12.3925		62.7619	52.9478		35.0341	32.8915		7.14489	8.44164		2.20424	1.44323
868	36.0601	29.1473		10.1986	12.4229		62.3303	52.7844		35.1208	33.0813		7.16294	8.4481		2.20741	1.41642
869	36.1588	29.2254		10.3284	12.447		61.9017	52.6118		35.2	33.2759		7.18379	8.44989		2.20803	1.38664
870	36.2633	29.2934		10.4588	12.4651		61.4774	52.4304		35.2712	33.4751		7.20742	8.44678		2.20603	1.3541
871	36.3738	29.3514		10.5894	12.4775		61.0585	52.2407		35.3339	33.6786		7.23377	8.4386		2.20139	1.31901
872	36.4905	29.3993		10.7198	12.4846		60.6464	52.0435		35.3878	33.8861		7.26281	8.42519		2.19413	1.28163
873	36.6136	29.4371		10.8496	12.4869		60.2423	51.8394		35.4323	34.0974		7.29445	8.40645		2.18426	1.2422
874	36.7432	29.4649		10.9785	12.4849		59.8476	51.6292		35.467	34.312		7.32864	8.38229		2.17186	1.20098
875	36.8793	29.4829		11.1059	12.4791		59.4635	51.4137		35.4918	34.5296		7.36529	8.35266		2.15703	1.15822
876	37.0218	29.491		11.2316	12.47		59.0914	51.1936		35.5061	34.7499		7.4043	8.31754		2.13989	1.1142
877	37.1708	29.4895		11.355	12.4585		58.7325	50.97		35.5099	34.9724		7.44558	8.27695		2.1206	1.06917
878	37.3261	29.4786		11.4757	12.445		58.388	50.7436		35.5029	35.1968		7.48903	8.23096		2.09934	1.0234
879	37.4874	29.4585		11.5935	12.4302		58.0593	50.5152		35.485	35.4227		7.53454	8.17965		2.07631	0.97715
880	37.6545	29.4295		11.7078	12.4149		57.7473	50.2859		35.4561	35.6497		7.582	8.12313		2.05175	0.930657
881	37.8269	29.392		11.8183	12.3998		57.4533	50.0563		35.4162	35.8772		7.63127	8.06158		2.02591	0.884162
882	38.0043	29.3463		11.9246	12.3855		57.1782	49.8274		35.3653	36.105		7.68224	7.99518		1.99906	0.837893
883	38.1861	29.2927		12.0265	12.3727		56.9232	49.5999		35.3036	36.3323		7.73478	7.92414		1.9715	0.792063
884	38.3717	29.2317		12.1237	12.3622		56.689	49.3746		35.2313	36.5589		7.78875	7.84872		1.94352	0.746869
885	38.5604	29.1639		12.2158	12.3545		56.4765	49.1522		35.1485	36.7842		7.84403	7.76919		1.91545	0.702496
886	38.7513	29.0895		12.3028	12.3503		56.2865	48.9332		35.0558	37.0077		7.90046	7.68585		1.8876	0.65911
887	38.9438	29.0093		12.3843	12.3502		56.1195	48.7184		34.9533	37.2289		7.95792	7.59902		1.8603	0.616859
888	39.1369	28.9236		12.4603	12.3548		55.9761	48.5082		34.8416	37.4472		8.01625	7.50905		1.83387	0.575875
889	39.3296	28.8332		12.5306	12.3646		55.8568	48.3032		34.7212	37.662		8.07532	7.4163		1.80865	0.536271
890	39.5209	28.7385		12.5953	12.38		55.7617	48.1037		34.5927	37.8729		8.13497	7.32116		1.78496	0.498145
891	39.7098	28.6403		12.6542	12.4014		55.6912	47.9101		34.4567	38.0791		8.19506	7.22401		1.7631	0.461573
892	39.8954	28.5391		12.7075	12.4292		55.6452	47.7227		34.3139	38.2803		8.25544	7.12526		1.74339	0.426619
893	40.0763	28.4356		12.7553	12.4637		55.6236	47.5417		34.1649	38.4757		8.31595	7.02534		1.72611	0.393327
894	40.2517	28.3305		12.7976	12.5051		55.6263	47.3672		34.0105	38.6648		8.37645	6.92465		1.71152	0.361727
895	40.4204	28.2245		12.8346	12.5535		55.653	47.1995		33.8515	38.847		8.43679	6.82362		1.69989	0.331836
896	40.5813	28.1182		12.8666	12.609		55.7032	47.0386		33.6887	39.0218		8.49681	6.72269		1.69144	0.303654
897	40.7335	28.0123		12.8937	12.6716		55.7762	46.8845		33.5229	39.1886		8.55636	6.62228		1.68637	0.277173
898	40.8758	27.9075		12.9163	12.7413		55.8714	46.7371		33.3548	39.3469		8.6153	6.5228		1.68485	0.252369
899	41.0074	27.8045		12.9347	12.818		55.9879	46.5965		33.1853	39.4962		8.67349	6.42468		1.68705	0.22921
900	41.1274	27.704		12.9491	12.9013		56.1247	46.4624		33.0152	39.636		8.73078	6.32833		1.69307	0.207658
901	41.2348	27.6066		12.96	12.9911		56.2809	46.3349		32.8452	39.7659		8.78704	6.23415		1.70301	0.187662
902	41.3291	27.5129		12.9677	13.087		56.4552	46.2136		32.676	39.8856		8.84215	6.14252		1.71691	0.169168
903	41.4095	27.4236		12.9726	13.1887		56.6463	46.0985		32.5083	39.9947		8.89599	6.05381		1.7348	0.152116
904	41.4753	27.3392		12.9751	13.2957		56.8529	45.9893		32.3428	40.0929		8.94845	5.9684		1.75666	0.136441
905	41.5262	27.2604		12.9755	13.4075		57.0735	45.8859		32.1801	40.1801		8.99943	5.88661		1.78246	0.122076
906	41.5618	27.1875		12.9743	13.5235		57.3066	45.7881		32.0206	40.2561		9.04884	5.80878		1.81212	0.10895
907	41.5817	27.1212		12.9718	13.6433		57.5507	45.6955		31.865	40.3208		9.09663	5.73521		1.84551	0.0969932
908	41.5857	27.0618		12.9684	13.7661		57.8041	45.6081		31.7135	40.3743		9.14272	5.66618		1.88251	0.0861328
909	41.5739	27.0097		12.9644	13.8914		58.0652	45.5255		31.5666	40.4167		9.18709	5.60196		1.92295	0.0762975
910	41.5462	26.9652		12.9601	14.0184		58.3323	45.4477		31.4245	40.4481		9.22972	5.5428		1.96661	0.0674165
911	41.5027	26.9287		12.9559	14.1467		58.6037	45.3743		31.2875	40.4689		9.27061	5.48891		2.01328	0.0594206
912	41.4438	26.9003		12.952	14.2754		58.8777	45.3053		31.1556	40.4792		9.30978	5.44051		2.06271	0.0522422
913	41.3698	26.8803		12.9485	14.4039		59.1527	45.2404		31.0291	40.4796		9.34726	5.39778		2.11462	0.0458163
914	41.281	26.8687		12.9458	14.5315		59.4269	45.1794		30.908	40.4705		9.38312	5.36087		2.16871	0.0400805
915	41.1781	26.8657		12.944	14.6577		59.6987	45.1222		30.7921	40.4525		9.41745	5.32993		2.22469	0.0349752
916	41.0617	26.8711		12.9431	14.7817		59.9667	45.0686		30.6816	40.4262		9.45034	5.30509		2.28222	0.030444
917	40.9325	26.885		12.9433	14.903		60.2291	45.0185		30.5762	40.3921		9.48191	5.28643		2.34097	0.0264337
918	40.7913	26.9073		12.9445	15.021		60.4847	44.9717		30.4758	40.3511		9.51232	5.27406		2.40059	0.0228944
919	40.6389	26.9378		12.9468	15.1353		60.7319	44.9282		30.3803	40.3039		9.5417	5.26804		2.46074	0.0197794
920	40.4762	26.9762		12.9501	15.2452		60.9694	44.8878		30.2894	40.2512		9.57024	5.26841		2.52104	0.0170456
921	40.3042	27.0224		12.9542	15.3504		61.1961	44.8504		30.2031	40.1938		9.59813	5.27521		2.58116	0.0146529
922	40.124	27.076		12.9592	15.4505		61.4108	44.8159		30.121	40.1324		9.62555	5.28847		2.64074	0.0125647
923	39.9365	27.1368		12.9647	15.5451		61.6124	44.7841		30.043	40.0679		9.65272	5.30818		2.69943	0.0107471
924	39.7428	27.2042		12.9707	15.634		61.8	44.7549		29.969	40.001		9.67985	5.33434		2.7569	0.00916957
925	39.5439	27.278		12.9768	15.7168		61.9727	44.7283		29.8987	39.9324		9.70714	5.36692		2.81281	0.00780403
926	39.3411	27.3577		12.9828	15.7935		62.1298	44.7041		29.8321	39.8627		9.73483	5.40589		2.86686	0.00662527
927	39.1353	27.4429		12.9884	15.8638		62.2706	44.6822		29.7689	39.7927		9.76311	5.45119		2.91874	0.0056105
928	38.9277	27.5331		12.9933	15.9277		62.3946	44.6625		29.7093	39.7227		9.7922	5.50277		2.96817	0.0047393
929	38.7192	27.6278		12.9972	15.9851		62.5014	44.6447		29.6531	39.6534		9.82229	5.56054		3.01489	0.00399339
930	38.511	27.7266		12.9998	16.036		62.5906	44.6289		29.6005	39.5852		9.85359	5.62442		3.05866	0.00335647
931	38.3041	27.8289		13.0007	16.0805		62.6619	44.6148		29.5513	39.5182		9.88625	5.6943		3.09925	0.00281409
932	38.0993	27.9344		12.9996	16.1187		62.7153	44.6023		29.5059	39.4529		9.92045	5.77008		3.13647	0.00235347
933	37.8976	28.0426		12.9962	16.1506		62.7506	44.5912		29.4643	39.3892		9.95632	5.85161		3.17014	0.00196333
934	37.6999	28.1529		12.9902	16.1765		62.7679	44.5814		29.4268	39.3273		9.99401	5.93876		3.20012	0.00163377
935	37.5069	28.265		12.9813	16.1965		62.7674	44.5727		29.3936	39.2671		10.0336	6.03136		3.22629	0.00135614
936	37.3194	28.3784		12.9692	16.2108		62.7491	44.5649		29.3649	39.2084		10.0752	6.12924		3.24854	0.00112287
937	37.1381	28.4928		12.9537	16.2197		62.7134	44.5579		29.3412	39.151		10.1189	6.23222		3.2668	0.00092741
938	36.9636	28.6077		12.9345	16.2234		62.6607	44.5516		29.3227	39.0945		10.1646	6.3401		3.28103	0.00076406
939	36.7963	28.7229		12.9115	16.2222		62.5913	44.5457		29.3098	39.0386		10.2125	6.45264		3.2912	0.000627909
940	36.6368	28.8379		12.8846	16.2163		62.5057	44.5401		29.3028	38.9829		10.2626	6.56963		3.29732	0.000514732
941	36.4854	28.9525		12.8535	16.2061		62.4044	44.5347		29.3021	38.9266		10.3147	6.69081		3.2994	0.0004209
942	36.3423	29.0664		12.8184	16.1919		62.2881	44.5293		29.3081	38.8693		10.369	6.81593		3.29749	0.000343314
943	36.2079	29.1793		12.7792	16.1739		62.1574	44.5237		29.3211	38.8103		10.4253	6.9447		3.29168	0.000279331
944	36.0822	29.291		12.7359	16.1525		62.013	44.5179		29.3414	38.749		10.4835	7.07685		3.28203	0.000226704
945	35.9654	29.4014		12.6886	16.1279		61.8555	44.5118		29.3693	38.6847		10.5437	7.21207		3.26866	0.000183533
946	35.8573	29.5102		12.6376	16.1005		61.6859	44.5052		29.4049	38.6166		10.6056	7.35006		3.2517	0.000148212
947	35.7578	29.6172		12.5831	16.0706		61.5048	44.498		29.4486	38.5441		10.6693	7.4905		3.23128	0.00011939
948	35.667	29.7224		12.5253	16.0384		61.3132	44.4902		29.5003	38.4666		10.7345	7.63307		3.20756	9.59326e-05
949	35.5844	29.8256		12.4646	16.0043		61.1119	44.4817		29.5601	38.3834		10.8011	7.77746		3.18072	7.68915e-05
950	35.5098	29.9267		12.4013	15.9686		60.9018	44.4724		29.628	38.2939		10.8691	7.92334		3.15092	6.14759e-05
951	35.4429	30.0256		12.3361	15.9316		60.6839	44.4622		29.704	38.1976		10.9382	8.07038		3.11836	4.90282e-05
952	35.3832	30.1224		12.2692	15.8935		60.4591	44.4512		29.7878	38.094		11.0084	8.21827		3.08323	3.90033e-05
953	35.3304	30.2168		12.2014	15.8547		60.2284	44.4392		29.8792	37.9828		11.0795	8.36669		3.04574	3.09507e-05
954	35.2839	30.309		12.1333	15.8155		59.9929	44.4262		29.9779	37.8637		11.1513	8.51536		3.00609	2.44993e-05
955	35.2432	30.3989		12.0654	15.7762		59.7535	44.4121		30.0834	37.7363		11.2237	8.66397		2.9645	1.93443e-05
956	35.2078	30.4865		11.9985	15.7371		59.5112	44.397		30.1954	37.6007		11.2966	8.81227		2.92118	1.52358e-05
957	35.1771	30.5717		11.9334	15.6984		59.2672	44.3807		30.3132	37.4568		11.3698	8.95999		2.87633	1.19699e-05
958	35.1505	30.6547		11.8707	15.6605		59.0224	44.3631		30.4363	37.3046		11.4431	9.1069		2.83017	9.38062e-06
959	35.1274	30.7354		11.8114	15.6237		58.778	44.3443		30.564	37.1444		11.5164	9.25279		2.78291	7.33308e-06
960	35.1072	30.8139		11.7561	15.5883		58.5349	44.3241		30.6956	36.9765		11.5896	9.39747		2.73475	5.71815e-06
961	35.0893	30.8903		11.7058	15.5546		58.2943	44.3024		30.8304	36.8013		11.6624	9.54078		2.68588	4.44774e-06
962	35.0731	30.9645		11.6612	15.5228		58.0571	44.2791		30.9675	36.6192		11.7347	9.68259		2.6365	3.45094e-06
963	35.058	31.0368		11.6231	15.4934		57.8244	44.254		31.1062	36.4309		11.8064	9.82279		2.5868	2.67085e-06
964	35.0435	31.1071		11.5924	15.4665		57.5972	44.2272		31.2456	36.237		11.8772	9.96128		2.53693	2.06194e-06
965	35.029	31.1755		11.5698	15.4426		57.3765	44.1983		31.3849	36.0383		11.9471	10.098		2.48709	1.58787e-06
966	35.014	31.2423		11.556	15.4217		57.1631	44.1672		31.5234	35.8357		12.0157	10.233		2.43741	1.21975e-06
967	34.9981	31.3074		11.5518	15.4043		56.9581	44.1338		31.6602	35.63		12.083	10.3661		2.38804	9.3463e-07
968	34.9808	31.3711		11.5578	15.3905		56.7623	44.0978		31.7946	35.4222		12.1488	10.4975		2.33912	7.1437e-07
969	34.9617	31.4334		11.5747	15.3806		56.5765	44.0591		31.9258	35.2134		12.2127	10.6271		2.29077	5.44654e-07
970	34.9404	31.4946		11.603	15.3749		56.4014	44.0174		32.0532	35.0044		12.2748	10.755		2.24311	4.14222e-07
971	34.9167	31.5547		11.6431	15.3734		56.2378	43.9726		32.1761	34.7965		12.3346	10.8813		2.19622	3.14238e-07
972	34.8903	31.614		11.6956	15.3764		56.0863	43.9244		32.2939	34.5907		12.3921	11.006		2.15021	2.37793e-07
973	34.8609	31.6727		11.7606	15.3839		55.9475	43.8728		32.4062	34.3879		12.447	11.1291		2.10514	1.79496e-07
974	34.8284	31.7309		11.8386	15.3962		55.8218	43.8174		32.5126	34.1894		12.4992	11.2508		2.06109	1.35152e-07
975	34.7926	31.7889		11.9296	15.4132		55.7098	43.7581		32.6125	33.996		12.5483	11.371		2.0181	1.01509e-07
976	34.7534	31.8468		12.0337	15.435		55.6116	43.6948		32.7058	33.8088		12.5941	11.4899		1.97622	7.60508e-08
977	34.7108	31.9049		12.1509	15.4616		55.5276	43.6274		32.7922	33.6287		12.6366	11.6075		1.93548	5.68349e-08
978	34.6648	31.9635		12.2811	15.4929		55.4578	43.5557		32.8716	33.4565		12.6754	11.7238		1.8959	4.23683e-08
979	34.6154	32.0227		12.4241	15.5289		55.4025	43.4798		32.9439	33.2931		12.7104	11.8388		1.8575	3.15051e-08
980	34.5627	32.0828		12.5797	15.5694		55.3614	43.3995		33.0091	33.1392		12.7414	11.9524		1.82029	2.33688e-08
981	34.5068	32.1441		12.7474	15.6141		55.3346	43.315		33.0673	32.9954		12.7681	12.0646		1.78426	1.72904e-08
982	34.4478	32.2068		12.9268	15.663		55.3217	43.2262		33.1185	32.8622		12.7905	12.1753		1.7494	1.27611e-08
983	34.3859	32.271		13.1173	15.7158		55.3225	43.1333		33.163	32.7401		12.8084	12.2844		1.71571	9.39475e-09
984	34.3213	32.3372		13.3184	15.7721		55.3366	43.0364		33.2011	32.6295		12.8217	12.3917		1.68317	6.89917e-09
985	34.2542	32.4054		13.5294	15.8316		55.3634	42.9358		33.2329	32.5306		12.8302	12.4969		1.65175	5.05386e-09
986	34.1849	32.476		13.7495	15.894		55.4025	42.8316		33.2589	32.4435		12.8339	12.6		1.62144	3.69286e-09
987	34.1135	32.5491		13.9779	15.9588		55.4531	42.7241		33.2794	32.3683		12.8327	12.7005		1.59221	2.69164e-09
988	34.0405	32.6249		14.2138	16.0256		55.5146	42.6137		33.2947	32.3049		12.8266	12.7982		1.56404	1.95698e-09
989	33.966	32.7037		14.4563	16.094		55.586	42.5008		33.3055	32.2532		12.8156	12.8927		1.53691	1.41928e-09
990	33.8903	32.7855		14.7043	16.1635		55.6666	42.3857		33.312	32.2129		12.7996	12.9837		1.5108	1.02675e-09
991	33.8139	32.8705		14.9571	16.2336		55.7555	42.2689		33.3147	32.1835		12.7788	13.0708		1.48571	7.40931e-10
992	33.737	32.9589		15.2136	16.3038		55.8516	42.1509		33.3141	32.1649		12.7532	13.1536		1.46162	5.3334e-10
993	33.6599	33.0506		15.4729	16.3736		55.9539	42.0321		33.3107	32.1563		12.723	13.2316		1.43853	3.82952e-10
994	33.583	33.1458		15.734	16.4425		56.0614	41.913		33.305	32.1572		12.6881	13.3043		1.41645	2.74283e-10
995	33.5066	33.2445		15.9959	16.5101		56.1729	41.7942		33.2973	32.167		12.6489	13.3715		1.39539	1.9596e-10
996	33.4312	33.3466		16.2576	16.5759		56.2873	41.6761		33.2882	32.1851		12.6054	13.4326		1.37538	1.39654e-10
997	33.3569	33.452		16.5183	16.6394		56.4036	41.5593		33.2781	32.2106		12.5579	13.4871		1.35645	9.9277e-11
998	33.2844	33.5607		16.7771	16.7002		56.5205	41.4442		33.2675	32.2428		12.5066	13.5347		1.33863	7.0398e-11
999	33.2138	33.6724		17.0331	16.758		56.6368	41.3313		33.2568	32.281		12.4518	13.575		1.32198	4.9795e-11
1000	33.1455	33.7871		17.2855	16.8125		56.7515	41.2212		33.2463	32.3243		12.3937	13.6075		1.30656	3.5134e-11
1001	33.0801	33.9043		17.5336	16.8632		56.8633	41.114		33.2365	32.372		12.3325	13.632		1.29244	2.4728e-11
1002	33.0177	34.0238		17.7766	16.9101		56.9712	41.0103		33.2277	32.4232		12.2686	13.6481		1.2797	1.7361e-11
1003	32.9589	34.1453		18.0139	16.9529		57.074	40.9104		33.2203	32.4773		12.2023	13.6556		1.26842	1.2158e-11
1004	32.9041	34.2683		18.2449	16.9914		57.1707	40.8144		33.2147	32.5335		12.1338	13.6543		1.2587	8.493e-12
1005	32.8535	34.3924		18.469	17.0257		57.2601	40.7227		33.2111	32.5911		12.0634	13.6439		1.25065	5.919e-12
1006	32.8076	34.517		18.6859	17.0557		57.3414	40.6354		33.2098	32.6494		11.9915	13.6244		1.24435	4.114e-12
1007	32.7668	34.6418		18.8951	17.0814		57.4134	40.5525		33.2111	32.7078		11.9183	13.5957		1.23993	2.852e-12
1008	32.7314	34.7659		19.0962	17.103		57.4753	40.474		33.2153	32.7659		11.8442	13.5578		1.23749	1.973e-12
1009	32.7019	34.889		19.289	17.1206		57.5262	40.4		33.2226	32.8231		11.7694	13.5108		1.23714	1.362e-12
1010	32.6786	35.0102		19.4733	17.1345		57.5653	40.3303		33.2332	32.8789		11.6942	13.4547		1.23898	9.38e-13
1011	32.6619	35.129		19.6488	17.145		57.5918	40.2647		33.2474	32.9331		11.6188	13.3898		1.24311	6.45e-13
1012	32.652	35.2447		19.8156	17.1524		57.6049	40.203		33.2652	32.9853		11.5434	13.3163		1.24962	4.44e-13
1013	32.6493	35.3565		19.9735	17.1571		57.6042	40.1449		33.2869	33.0354		11.4684	13.2344		1.2586	3.05e-13
1014	32.6541	35.4639		20.1225	17.1595		57.5889	40.09		33.3125	33.0832		11.3939	13.1445		1.2701	2.11e-13
1015	32.6667	35.566		20.2628	17.1601		57.5585	40.0379		33.3422	33.1287		11.3201	13.047		1.28419	1.49e-13
1016	32.6872	35.6623		20.3943	17.1595		57.5127	39.9881		33.3761	33.1718		11.2471	12.9422		1.30089	1.08e-13
1017	32.7159	35.7521		20.5172	17.158		57.4509	39.9401		33.4142	33.2126		11.1751	12.8307		1.32023	8.5e-14
1018	32.753	35.8348		20.6318	17.1563		57.373	39.8935		33.4565	33.2513		11.1043	12.7128		1.34219	7.4e-14
1019	32.7986	35.9097		20.7381	17.1549		57.2785	39.8476		33.5032	33.2881		11.0347	12.5891		1.36675	7.5e-14
1020	32.8527	35.9764		20.8364	17.1543		57.1675	39.802		33.5541	33.3232		10.9665	12.4602		1.39385	8.8e-14
1021	32.9154	36.0344		20.9269	17.1551		57.0398	39.7559		33.6092	33.3568		10.8996	12.3266		1.4234	1.14e-13
1022	32.9866	36.0832		21.01	17.1577		56.8952	39.7088		33.6685	33.3894		10.8342	12.1887		1.45531	1.57e-13
1023	33.0664	36.1224		21.0858	17.1627		56.734	39.6602		33.7318	33.4213		10.7703	12.0473		1.48942	2.25e-13
1024	33.1545	36.1518		21.1548	17.1706		56.5562	39.6095		33.7991	33.453		10.7079	11.9027		1.52558	3.24e-13
1025	33.2508	36.1711		21.2171	17.1816		56.3619	39.5561		33.8702	33.4848		10.6469	11.7557		1.56359	4.73e-13
1026	33.3552	36.1802		21.2731	17.1963		56.1515	39.4996		33.945	33.5173		10.5874	11.6066		1.60323	6.88e-13
1027	33.4672	36.179		21.3231	17.2149		55.9252	39.4394		34.0232	33.5508		10.5294	11.4559		1.64424	1.002e-12
1028	33.5866	36.1674		21.3675	17.2376		55.6835	39.3753		34.1046	33.5859		10.4727	11.3043		1.68636	1.455e-12
1029	33.713	36.1455		21.4064	17.2648		55.4269	39.3067		34.1891	33.6231		10.4174	11.152		1.7293	2.112e-12
1030	33.846	36.1136		21.4403	17.2966		55.1558	39.2334		34.2764	33.6627		10.3634	10.9995		1.77272	3.057e-12
1031	33.985	36.0717		21.4694	17.333		54.8709	39.1551		34.3663	33.7054		10.3106	10.8473		1.81631	4.415e-12
1032	34.1296	36.0202		21.4939	17.3741		54.5729	39.0716		34.4583	33.7514		10.2589	10.6955		1.8597	6.358e-12
1033	34.2793	35.9594		21.5142	17.4198		54.2624	38.9829		34.5524	33.8013		10.2083	10.5447		1.90253	9.136e-12
1034	34.4333	35.8898		21.5304	17.47		53.9404	38.8889		34.6482	33.8554		10.1587	10.3949		1.94445	1.3094e-11
1035	34.5911	35.8118		21.543	17.5247		53.6077	38.7896		34.7454	33.9141		10.1099	10.2465		1.98506	1.8722e-11
1036	34.752	35.7259		21.5519	17.5836		53.2652	38.6851		34.8436	33.9777		10.062	10.0997		2.02401	2.67e-11
1037	34.9153	35.6327		21.5576	17.6464		52.9138	38.5755		34.9427	34.0466		10.0148	9.95449		2.06091	3.7987e-11
1038	35.0804	35.5329		21.5601	17.7129		52.5548	38.4613		35.0423	34.121		9.96828	9.81117		2.09542	5.3908e-11
1039	35.2465	35.4269		21.5597	17.7826		52.189	38.3425		35.1422	34.2011		9.92232	9.66976		2.12717	7.6316e-11
1040	35.4129	35.3156		21.5566	17.8554		51.8177	38.2196		35.2421	34.2872		9.87687	9.53035		2.15585	1.07769e-10
1041	35.5788	35.1995		21.5508	17.9307		51.4421	38.0931		35.3416	34.3795		9.83187	9.39298		2.18113	1.5181e-10
1042	35.7437	35.0794		21.5425	18.0082		51.0634	37.9635		35.4407	34.478		9.78725	9.25766		2.20274	2.1332e-10
1043	35.9067	34.956		21.5319	18.0874		50.6828	37.8312		35.5389	34.5828		9.74299	9.12443		2.22041	2.9901e-10
1044	36.0672	34.8298		21.5191	18.168		50.3017	37.6969		35.6362	34.6941		9.69904	8.99326		2.23392	4.18085e-10
1045	36.2244	34.7017		21.5041	18.2495		49.9213	37.5611		35.7323	34.8118		9.65538	8.86416		2.24307	5.83135e-10
1046	36.3778	34.5723		21.4871	18.3315		49.543	37.4247		35.8271	34.9359		9.61201	8.73713		2.24771	8.11328e-10
1047	36.5268	34.4421		21.4682	18.4137		49.1681	37.2881		35.9203	35.0665		9.56894	8.61215		2.24772	1.12603e-09
1048	36.6707	34.312		21.4473	18.4958		48.7979	37.1522		36.0119	35.2035		9.5262	8.48925		2.24301	1.55894e-09
1049	36.809	34.1823		21.4247	18.5772		48.4339	37.0175		36.1018	35.3469		9.48382	8.36843		2.23357	2.15294e-09
1050	36.9413	34.0538		21.4004	18.6579		48.0772	36.8849		36.1898	35.4964		9.44186	8.24974		2.21937	2.96592e-09
1051	37.0669	33.9269		21.3744	18.7375		47.7294	36.7549		36.2759	35.6521		9.40041	8.13324		2.20049	4.07581e-09
1052	37.1856	33.8021		21.3468	18.8159		47.3915	36.6282		36.36	35.8138		9.35955	8.019		2.17699	5.58719e-09
1053	37.297	33.68		21.3176	18.8928		47.0649	36.5055		36.4421	35.9814		9.31942	7.90715		2.14901	7.6401e-09
1054	37.4008	33.5608		21.287	18.9682		46.7508	36.3873		36.5222	36.1546		9.28014	7.79781		2.11671	1.04215e-08
1055	37.4966	33.4451		21.255	19.0419		46.4503	36.2742		36.6002	36.3334		9.24188	7.69116		2.0803	1.41804e-08
1056	37.5843	33.3331		21.2216	19.114		46.1646	36.1666		36.6761	36.5176		9.20479	7.58739		2.04001	1.92474e-08
1057	37.6638	33.2252		21.187	19.1845		45.8946	36.065		36.7501	36.7068		9.16909	7.48675		1.99612	2.60604e-08
1058	37.7349	33.1216		21.1512	19.2533		45.6413	35.9698		36.822	36.9011		9.13498	7.38949		1.94891	3.5198e-08
1059	37.7976	33.0226		21.1144	19.3207		45.4057	35.8812		36.8919	37.1		9.10268	7.29591		1.89872	4.74222e-08
1060	37.8519	32.9283		21.0765	19.3866		45.1885	35.7994		36.9599	37.3033		9.07244	7.20633		1.8459	6.37341e-08
1061	37.8978	32.839		21.0378	19.4514		44.9904	35.7246		37.0259	37.5109		9.04451	7.12111		1.7908	8.54455e-08
1062	37.9355	32.7546		20.9983	19.5151		44.812	35.6568		37.09	37.7223		9.01914	7.0406		1.73382	1.1427e-07
1063	37.9651	32.6755		20.9582	19.5779		44.6537	35.596		37.1522	37.9373		8.99661	6.96522		1.67535	1.52443e-07
1064	37.9869	32.6015		20.9176	19.6401		44.5161	35.542		37.2125	38.1556		8.9772	6.89535		1.61579	2.02864e-07
1065	38.0009	32.5328		20.8767	19.7019		44.3993	35.4947		37.2709	38.3768		8.96116	6.83144		1.55555	2.69298e-07
1066	38.0077	32.4694		20.8356	19.7635		44.3035	35.4538		37.3274	38.6004		8.94878	6.7739		1.49506	3.56606e-07
1067	38.0073	32.4112		20.7946	19.8252		44.2288	35.4189		37.382	38.8262		8.94031	6.72316		1.43471	4.71056e-07
1068	38.0003	32.3583		20.7538	19.887		44.175	35.3896		37.4347	39.0535		8.93601	6.67966		1.37492	6.20705e-07
1069	37.9869	32.3105		20.7135	19.9494		44.1419	35.3654		37.4853	39.2821		8.93612	6.64382		1.31608	8.15879e-07
1070	37.9676	32.2677		20.6738	20.0123		44.1293	35.3458		37.5338	39.5113		8.94085	6.61605		1.2586	1.06978e-06
1071	37.9428	32.23		20.6349	20.076		44.1366	35.3302		37.5802	39.7407		8.95041	6.59674		1.20284	1.39925e-06
1072	37.913	32.1972		20.5973	20.1407		44.1633	35.318		37.6243	39.9696		8.96496	6.58627		1.14918	1.82567e-06
1073	37.8786	32.1692		20.561	20.2063		44.2087	35.3085		37.666	40.1975		8.98464	6.58499		1.09797	2.37617e-06
1074	37.84	32.1458		20.5263	20.273		44.272	35.3012		37.7053	40.4238		9.00955	6.5932		1.04953	3.08507e-06
1075	37.7979	32.127		20.4936	20.3409		44.3523	35.2953		37.7419	40.6478		9.03977	6.61121		1.0042	3.99559e-06
1076	37.7525	32.1126		20.463	20.4098		44.4486	35.2902		37.7758	40.869		9.07531	6.63924		0.962271	5.16211e-06
1077	37.7045	32.1024		20.4349	20.4797		44.5599	35.2853		37.8068	41.0867		9.11615	6.67751		0.924013	6.65278e-06
1078	37.6544	32.0964		20.4096	20.5507		44.6848	35.28		37.8347	41.3001		9.16222	6.72618		0.88969	8.55283e-06
1079	37.6024	32.0943		20.3872	20.6224		44.8222	35.2738		37.8594	41.5088		9.21342	6.78537		0.859538	1.09685e-05
1080	37.5492	32.0961		20.3681	20.6949		44.9707	35.2662		37.8808	41.712		9.26957	6.85515		0.833772	1.40318e-05
1081	37.4952	32.1016		20.3525	20.7678		45.129	35.2568		37.8987	41.9091		9.33045	6.93555		0.812587	1.79066e-05
1082	37.4408	32.1107		20.3407	20.8409		45.2956	35.2453		37.913	42.0995		9.3958	7.02653		0.796156	2.27952e-05
1083	37.3863	32.1233		20.3328	20.9141		45.4691	35.2315		37.9235	42.2828		9.46529	7.12803		0.784629	2.89471e-05
1084	37.3323	32.1394		20.3291	20.9869		45.6478	35.2153		37.9301	42.4582		9.53856	7.23992		0.778136	3.66689e-05
1085	37.2789	32.1587		20.3298	21.0591		45.8304	35.1965		37.9328	42.6255		9.61519	7.36204		0.776783	4.63364e-05
1086	37.2266	32.1812		20.335	21.1303		46.0153	35.1754		37.9314	42.7841		9.69472	7.49416		0.780657	5.84088e-05
1087	37.1756	32.2069		20.3447	21.2003		46.201	35.152		37.9259	42.9337		9.77665	7.63601		0.789819	7.34458e-05
1088	37.1261	32.2356		20.3592	21.2685		46.3861	35.1266		37.9162	43.0741		9.86044	7.7873		0.80431	9.21273e-05
1089	37.0784	32.2675		20.3784	21.3347		46.569	35.0997		37.9023	43.205		9.94551	7.94765		0.824149	0.000115277
1090	37.0326	32.3024		20.4023	21.3985		46.7484	35.0717		37.8843	43.3263		10.0313	8.11669		0.849332	0.000143889
1091	36.989	32.3403		20.4309	21.4596		46.9229	35.0433		37.8621	43.438		10.1171	8.29398		0.87983	0.000179163
1092	36.9474	32.3812		20.4641	21.5175		47.0913	35.015		37.8358	43.54		10.2024	8.47904		0.915593	0.000222536
1093	36.9081	32.4252		20.5018	21.5719		47.2524	34.9877		37.8055	43.6326		10.2864	8.67137		0.956546	0.000275732
1094	36.8709	32.4723		20.5437	21.6226		47.405	34.9621		37.7712	43.716		10.3686	8.87042		1.00259	0.000340806
1095	36.8359	32.5224		20.5897	21.6692		47.5481	34.939		37.7331	43.7905		10.4484	9.07564		1.0536	0.000420206
1096	36.803	32.5757		20.6394	21.7115		47.681	34.9195		37.6912	43.8564		10.525	9.2864		1.10944	0.000516833
1097	36.772	32.6321		20.6925	21.7492		47.8027	34.9044		37.6458	43.9143		10.598	9.5021		1.16993	0.000634122
1098	36.7428	32.6918		20.7487	21.7822		47.9125	34.8946		37.5969	43.9647		10.6667	9.72208		1.23486	0.000776122
1099	36.7151	32.7546		20.8075	21.8102		48.0101	34.891		37.5447	44.0083		10.7306	9.94567		1.30404	0.000947593
1100	36.6889	32.8208		20.8684	21.8333		48.0949	34.8945		37.4895	44.0458		10.7893	10.1722		1.3772	0.00115411
1101	36.6637	32.8902		20.9311	21.8513		48.1667	34.9059		37.4312	44.078		10.8424	10.4009		1.45407	0.0014022
1102	36.6393	32.963		20.9949	21.8642		48.2253	34.926		37.3703	44.1056		10.8894	10.6311		1.53438	0.00169945
1103	36.6153	33.0391		21.0594	21.8722		48.2706	34.9554		37.3067	44.1296		10.9302	10.862		1.6178	0.00205467
1104	36.5915	33.1184		21.1239	21.8751		48.3029	34.9948		37.2407	44.1508		10.9644	11.0929		1.70399	0.00247806
1105	36.5675	33.2011		21.1879	21.8733		48.3224	35.0446		37.1724	44.1702		10.9919	11.323		1.79261	0.00298138
1106	36.5429	33.287		21.251	21.8669		48.3293	35.1052		37.102	44.1888		11.0127	11.5516		1.88329	0.00357815
1107	36.5174	33.3761		21.3124	21.8562		48.3242	35.1767		37.0296	44.2074		11.0268	11.7779		1.97563	0.00428388
1108	36.4905	33.4682		21.3717	21.8414		48.3076	35.2594		36.9553	44.227		11.0342	12.0011		2.06924	0.00511626
1109	36.462	33.5634		21.4283	21.8228		48.2802	35.353		36.8793	44.2485		11.0352	12.2205		2.1637	0.00609544
1110	36.4314	33.6613		21.4817	21.801		48.2428	35.4574		36.8016	44.2727		11.03	12.4352		2.25861	0.00724427
1111	36.3985	33.7619		21.5315	21.7762		48.1963	35.5723		36.7223	44.3006		11.019	12.6446		2.35353	0.00858859
1112	36.3629	33.8649		21.5773	21.7489		48.1415	35.697		36.6414	44.3329		11.0026	12.8479		2.44805	0.0101575
1113	36.3243	33.9702		21.6186	21.7196		48.0794	35.831		36.5591	44.3703		10.9812	13.0443		2.54175	0.0119837
1114	36.2825	34.0774		21.6553	21.6888		48.011	35.9733		36.4753	44.4135		10.9555	13.2331		2.6342	0.0141036
1115	36.2373	34.1864		21.6869	21.6571		47.9374	36.1231		36.3901	44.4629		10.926	13.4138		2.72502	0.0165581
1116	36.1884	34.2968		21.7133	21.625		47.8597	36.2792		36.3034	44.5192		10.8934	13.5855		2.81381	0.0193922
1117	36.1357	34.4083		21.7344	21.5931		47.7789	36.4404		36.2153	44.5826		10.8585	13.7477		2.90019	0.0226561
1118	36.0792	34.5206		21.7501	21.5618		47.6961	36.6054		36.1256	44.6535		10.8219	13.8997		2.98382	0.0264047
1119	36.0186	34.6333		21.7604	21.5319		47.6124	36.7729		36.0345	44.732		10.7846	14.0411		3.06436	0.0306984
1120	35.9541	34.746		21.7654	21.5038		47.5287	36.9413		35.9418	44.8182		10.7472	14.1713		3.14152	0.0356033
1121	35.8857	34.8585		21.7652	21.478		47.4461	37.1091		35.8475	44.912		10.7106	14.2898		3.21503	0.0411912
1122	35.8133	34.9702		21.76	21.4552		47.3656	37.2747		35.7516	45.0133		10.6755	14.3963		3.28466	0.0475399
1123	35.7372	35.0808		21.75	21.4359		47.2879	37.4366		35.6541	45.1218		10.6429	14.4904		3.35019	0.0547334
1124	35.6574	35.1898		21.7356	21.4204		47.2139	37.593		35.5548	45.2371		10.6135	14.5718		3.41148	0.0628619
1125	35.5742	35.297		21.7172	21.4093		47.1444	37.7425		35.4539	45.3587		10.5879	14.6403		3.4684	0.0720216
1126	35.4877	35.4019		21.695	21.403		47.0801	37.8835		35.3513	45.486		10.567	14.6958		3.52087	0.0823149
1127	35.3983	35.5041		21.6696	21.4019		47.0214	38.0145		35.247	45.6183		10.5514	14.7382		3.56885	0.0938503
1128	35.3061	35.6033		21.6415	21.4064		46.969	38.134		35.1411	45.7549		10.5417	14.7674		3.61234	0.106742
1129	35.2115	35.699		21.6111	21.4166		46.9232	38.2407		35.0336	45.8949		10.5385	14.7836		3.65138	0.121108
1130	35.1148	35.791		21.5789	21.433		46.8844	38.3334		34.9247	46.0373		10.5422	14.7869		3.68605	0.137074
1131	35.0163	35.8789		21.5454	21.4557		46.8527	38.4107		34.8144	46.1811		10.5532	14.7775		3.71649	0.154766
1132	34.9163	35.9625		21.5113	21.4849		46.8285	38.4719		34.7029	46.3253		10.572	14.7557		3.74284	0.174318
1133	34.8152	36.0414		21.4769	21.5206		46.8116	38.5159		34.5904	46.4688		10.5987	14.722		3.7653	0.195861
1134	34.7131	36.1154		21.4427	21.5631		46.8022	38.542		34.4772	46.6104		10.6337	14.6767		3.78411	0.219532
1135	34.6105	36.1843		21.4093	21.6122		46.8002	38.5495		34.3635	46.7489		10.6769	14.6204		3.79953	0.245465
1136	34.5076	36.2478		21.377	21.6679		46.8053	38.538		34.2496	46.8833		10.7284	14.5538		3.81183	0.273794
1137	34.4047	36.3059		21.3462	21.7302		46.8174	38.5073		34.136	47.0122		10.7882	14.4775		3.82132	0.304651
1138	34.302	36.3583		21.3172	21.7988		46.8363	38.457		34.0231	47.1347		10.8563	14.3921		3.82835	0.338161
1139	34.1997	36.4051		21.2904	21.8737		46.8614	38.3873		33.9113	47.2496		10.9323	14.2986		3.83325	0.374444
1140	34.098	36.446		21.266	21.9546		46.8926	38.2983		33.8012	47.3559		11.0162	14.1978		3.83639	0.413613
1141	33.997	36.4811		21.2442	22.0411		46.9293	38.1902		33.6933	47.4525		11.1075	14.0904		3.83812	0.45577
1142	33.8969	36.5103		21.225	22.1329		46.9712	38.0635		33.5883	47.5385		11.206	13.9776		3.83883	0.501004
1143	33.7977	36.5338		21.2086	22.2297		47.0176	37.9187		33.4868	47.6131		11.3112	13.8601		3.83889	0.549389
1144	33.6995	36.5514		21.195	22.3311		47.0681	37.7566		33.3897	47.6755		11.4227	13.7391		3.83867	0.600984
1145	33.6023	36.5634		21.1841	22.4364		47.1222	37.5779		33.2976	47.7251		11.5401	13.6154		3.83853	0.655829
1146	33.5061	36.5698		21.1757	22.5453		47.1792	37.3836		33.2114	47.7613		11.6628	13.4902		3.83883	0.713942
1147	33.4109	36.5707		21.1698	22.6571		47.2386	37.1747		33.1319	47.7837		11.7904	13.3643		3.83991	0.775317
1148	33.3167	36.5663		21.166	22.7714		47.2999	36.9522		33.06	47.792		11.9222	13.2388		3.8421	0.839926
1149	33.2233	36.5568		21.1642	22.8873		47.3624	36.7175		32.9967	47.786		12.0578	13.1146		3.84571	0.907711
1150	33.1307	36.5424		21.164	23.0044		47.4255	36.4717		32.9428	47.7657		12.1966	12.9926		3.85102	0.978586
1151	33.0389	36.5234		21.1651	23.1218		47.4887	36.2162		32.8993	47.7311		12.338	12.8739		3.85831	1.05244
1152	32.9476	36.5		21.1671	23.239		47.5514	35.9522		32.8672	47.6825		12.4815	12.7592		3.86781	1.12912
1153	32.8569	36.4724		21.1697	23.3551		47.613	35.6812		32.8474	47.6202		12.6266	12.6493		3.87973	1.20844
1154	32.7666	36.4409		21.1724	23.4694		47.673	35.4046		32.8408	47.5447		12.7727	12.545		3.89427	1.29021
1155	32.6767	36.4059		21.1747	23.5812		47.7307	35.1238		32.8484	47.4565		12.9195	12.4471		3.9116	1.37416
1156	32.5872	36.3676		21.1764	23.6896		47.7857	34.8401		32.8711	47.3563		13.0663	12.356		3.93183	1.46004
1157	32.4979	36.3264		21.1769	23.794		47.8374	34.5551		32.9097	47.245		13.2127	12.2725		3.95507	1.54752
1158	32.4088	36.2827		21.1759	23.8936		47.8853	34.27		32.9651	47.1233		13.3584	12.1969		3.98141	1.63626
1159	32.32	36.2367		21.173	23.9875		47.9289	33.9862		33.0381	46.9924		13.5029	12.1297		4.01088	1.7259
1160	32.2315	36.1888		21.1678	24.0751		47.9678	33.7051		33.1292	46.8531		13.6458	12.0712		4.04352	1.81604
1161	32.1433	36.1393		21.1601	24.1556		48.0015	33.4278		33.2393	46.7067		13.7869	12.0217		4.0793	1.90626
1162	32.0555	36.0887		21.1495	24.2283		48.0296	33.1556		33.3688	46.5542		13.9257	11.9813		4.1182	1.99611
1163	31.9683	36.0372		21.1358	24.2926		48.0517	32.8897		33.5182	46.3969		14.0621	11.9502		4.16017	2.08514
1164	31.8816	35.9852		21.1188	24.3478		48.0675	32.6311		33.688	46.2359		14.1958	11.9283		4.20512	2.17286
1165	31.7957	35.933		21.0984	24.3934		48.0767	32.3808		33.8784	46.0723		14.3265	11.9157		4.25295	2.25878
1166	31.7108	35.8811		21.0744	24.4287		48.079	32.1399		34.0896	45.9075		14.454	11.9122		4.30353	2.34242
1167	31.627	35.8296		21.0468	24.4534		48.0742	31.9091		34.3218	45.7424		14.5781	11.9176		4.35673	2.42327
1168	31.5446	35.7789		21.0157	24.4669		48.0621	31.6892		34.575	45.5784		14.6988	11.9317		4.41239	2.50084
1169	31.4637	35.7292		20.9811	24.4688		48.0425	31.481		34.8491	45.4163		14.8158	11.9542		4.47033	2.57465
1170	31.3846	35.681		20.943	24.459		48.0153	31.285		35.1439	45.2573		14.9291	11.9848		4.53038	2.64421
1171	31.3075	35.6343		20.9017	24.4371		47.9806	31.1019		35.4591	45.1023		15.0385	12.023		4.59233	2.70908
1172	31.2327	35.5895		20.8574	24.4029		47.9383	30.9319		35.7943	44.9521		15.144	12.0685		4.65599	2.76882
1173	31.1602	35.5468		20.8104	24.3564		47.8884	30.7756		36.1492	44.8075		15.2454	12.1207		4.72115	2.82303
1174	31.0904	35.5062		20.7609	24.2975		47.8311	30.6331		36.523	44.6693		15.3428	12.1793		4.78759	2.87133
1175	31.0235	35.4681		20.7092	24.2263		47.7665	30.5048		36.9152	44.5379		15.436	12.2438		4.85511	2.91339
1176	30.9595	35.4324		20.6558	24.143		47.6948	30.3906		37.325	44.4139		15.5251	12.3135		4.9235	2.94891
1177	30.8987	35.3994		20.6011	24.0477		47.6162	30.2906		37.7517	44.2977		15.61	12.3881		4.99254	2.97763
1178	30.8411	35.369		20.5455	23.9407		47.531	30.2048		38.1943	44.1895		15.6906	12.467		5.06205	2.99936
1179	30.7869	35.3413		20.4893	23.8224		47.4394	30.1331		38.6521	44.0896		15.767	12.5497		5.13182	3.01394
1180	30.7361	35.3164		20.4332	23.6933		47.3418	30.0751		39.1239	43.9981		15.8391	12.6358		5.20169	3.02126
1181	30.6888	35.2941		20.3775	23.5539		47.2386	30.0308		39.6089	43.9148		15.9069	12.7246		5.27148	3.02126
1182	30.6449	35.2744		20.3226	23.4047		47.13	29.9997		40.1059	43.8399		15.9703	12.8159		5.34104	3.01396
1183	30.6045	35.2572		20.2691	23.2464		47.0166	29.9815		40.614	43.7731		16.0295	12.909		5.41023	2.99939
1184	30.5674	35.2424		20.2174	23.0797		46.8986	29.9756		41.132	43.7141		16.0842	13.0037		5.47894	2.97767
1185	30.5336	35.2299		20.1679	22.9054		46.7765	29.9816		41.6588	43.6627		16.1346	13.0996		5.54706	2.94896
1186	30.503	35.2194		20.121	22.7244		46.6506	29.999		42.1934	43.6186		16.1806	13.1961		5.61452	2.91346
1187	30.4754	35.2107		20.0771	22.5374		46.5214	30.027		42.7347	43.5812		16.2221	13.2931		5.68125	2.87143
1188	30.4507	35.2037		20.0366	22.3455		46.3891	30.0651		43.2816	43.5502		16.2592	13.3903		5.74721	2.82315
1189	30.4287	35.1979		19.9997	22.1496		46.2542	30.1125		43.833	43.5251		16.2918	13.4872		5.81238	2.76898
1190	30.4091	35.1933		19.9668	21.9507		46.1168	30.1686		44.3879	43.5054		16.3199	13.5838		5.87677	2.70928
1191	30.3919	35.1894		19.9381	21.7497		45.9774	30.2325		44.9452	43.4906		16.3434	13.6797		5.94039	2.64446
1192	30.3766	35.1859		19.9139	21.5479		45.8362	30.3035		45.5041	43.4802		16.3624	13.7748		6.00328	2.57495
1193	30.3632	35.1825		19.8943	21.3461		45.6933	30.3808		46.0634	43.4736		16.3768	13.8688		6.06549	2.50123
1194	30.3514	35.1789		19.8794	21.1455		45.5491	30.4636		46.6223	43.4703		16.3865	13.9616		6.12709	2.42375
1195	30.341	35.1747		19.8694	20.9471		45.4036	30.5511		47.1799	43.4699		16.3917	14.0532		6.18816	2.34301
1196	30.3318	35.1694		19.8642	20.7519		45.257	30.6424		47.7353	43.4718		16.3922	14.1432		6.2488	2.25952
1197	30.3235	35.1629		19.864	20.5611		45.1094	30.7366		48.2877	43.4757		16.3881	14.2318		6.30909	2.17376
1198	30.3161	35.1546		19.8687	20.3756		44.9609	30.8331		48.8363	43.481		16.3793	14.3187		6.36916	2.08625
1199	30.3092	35.1443		19.8783	20.1965		44.8115	30.931		49.3805	43.4873		16.3659	14.404		6.42909	1.99748
1200	30.3027	35.1316		19.8927	20.0246		44.6613	31.0295		49.9194	43.4944		16.348	14.4875		6.48901	1.90793
1201	30.2965	35.1161		19.9117	19.8609		44.5104	31.1278		50.4524	43.5017		16.3256	14.5692		6.54902	1.81808
1202	30.2906	35.0975		19.9353	19.7063		44.3587	31.2252		50.9789	43.509		16.2988	14.6491		6.60922	1.72838
1203	30.2847	35.0755		19.9633	19.5617		44.2063	31.3211		51.4983	43.516		16.2677	14.7271		6.66971	1.63927
1204	30.2788	35.0498		19.9954	19.4277		44.0532	31.4146		52.0101	43.5224		16.2325	14.8033		6.73056	1.55116
1205	30.2728	35.0203		20.0317	19.3051		43.8996	31.5053		52.5137	43.528		16.1933	14.8776		6.79186	1.46445
1206	30.2668	34.9865		20.0717	19.1945		43.7454	31.5924		53.0088	43.5325		16.1503	14.9501		6.85365	1.37948
1207	30.2607	34.9485		20.1153	19.0966		43.5909	31.6756		53.4947	43.5357		16.1038	15.0208		6.91599	1.29661
1208	30.2545	34.9059		20.1624	19.0117		43.4361	31.7542		53.9712	43.5374		16.054	15.0897		6.97891	1.21612
1209	30.2483	34.8588		20.2126	18.9403		43.2813	31.8279		54.4378	43.5375		16.0014	15.1568		7.04242	1.13831
1210	30.2421	34.807		20.2658	18.8828		43.1267	31.8962		54.8943	43.5357		15.9462	15.2223		7.10651	1.06342
1211	30.236	34.7506		20.3217	18.8394		42.9727	31.9589		55.3404	43.532		15.8888	15.2862		7.17117	0.991674
1212	30.23	34.6896		20.3801	18.8102		42.8195	32.0156		55.7757	43.5263		15.8298	15.3485		7.23638	0.923267
1213	30.2242	34.6241		20.4408	18.7953		42.6677	32.0663		56.2001	43.5183		15.7697	15.4095		7.30208	0.858371
1214	30.2189	34.5542		20.5037	18.7946		42.5178	32.1106		56.6134	43.5081		15.7089	15.4692		7.36822	0.797135
1215	30.214	34.4802		20.5685	18.8082		42.3702	32.1486		57.0154	43.4954		15.648	15.5277		7.43474	0.739686
1216	30.2098	34.4024		20.6351	18.8356		42.2257	32.1802		57.4061	43.4804		15.5877	15.5851		7.50157	0.686133
1217	30.2064	34.321		20.7032	18.8766		42.0849	32.2053		57.7852	43.4628		15.5287	15.6418		7.56863	0.63657
1218	30.2039	34.2365		20.7728	18.9308		41.9486	32.2242		58.1528	43.4428		15.4715	15.6977		7.63587	0.591076
1219	30.2024	34.1493		20.8437	18.9977		41.8176	32.2369		58.5089	43.4201		15.417	15.7531		7.70321	0.54972
1220	30.2023	34.0599		20.9157	19.0766		41.6927	32.2435		58.8535	43.395		15.3659	15.8082		7.7706	0.512564
1221	30.2036	33.9689		20.9887	19.1669		41.5748	32.2444		59.1866	43.3674		15.3189	15.8631		7.83799	0.479664
1222	30.2066	33.8769		21.0627	19.2678		41.465	32.2397		59.5083	43.3374		15.2768	15.9181		7.90535	0.451076
1223	30.2114	33.7845		21.1373	19.3784		41.364	32.2297		59.8187	43.3051		15.2404	15.9733		7.97268	0.426855
1224	30.2182	33.6924		21.2127	19.4977		41.273	32.2148		60.118	43.2706		15.2103	16.0289		8.03999	0.407059
1225	30.2272	33.6013		21.2885	19.6248		41.1929	32.1953		60.4064	43.2341		15.1873	16.0851		8.10734	0.391754
1226	30.2386	33.5119		21.3647	19.7586		41.1246	32.1716		60.6839	43.1958		15.1722	16.142		8.17478	0.381012
1227	30.2527	33.425		21.4411	19.8978		41.0691	32.144		60.951	43.156		15.1655	16.1998		8.24245	0.374915
1228	30.2697	33.3414		21.5176	20.0413		41.0273	32.1131		61.2077	43.1148		15.168	16.2586		8.31047	0.373557
1229	30.2897	33.2618		21.5941	20.1878		41.0001	32.0791		61.4543	43.0727		15.1802	16.3186		8.37903	0.377045
1230	30.3131	33.1869		21.6703	20.336		40.9883	32.0425		61.6911	43.0299		15.2025	16.3796		8.44836	0.385498
1231	30.34	33.1174		21.746	20.4847		40.9926	32.0038		61.9184	42.9869		15.2355	16.4419		8.51872	0.399053
1232	30.3706	33.0541		21.821	20.6323		41.0137	31.9633		62.1365	42.944		15.2795	16.5054		8.59043	0.417858
1233	30.4052	32.9976		21.8951	20.7777		41.052	31.9214		62.3457	42.9016		15.3348	16.5701		8.66381	0.442079
1234	30.4439	32.9484		21.9679	20.9194		41.1081	31.8785		62.5461	42.8602		15.4016	16.6358		8.73926	0.471891
1235	30.4871	32.9072		22.0393	21.0562		41.1821	31.8351		62.7383	42.8202		15.4799	16.7025		8.8172	0.507488
1236	30.5349	32.8743		22.1087	21.1866		41.2744	31.7914		62.9224	42.7821		15.5697	16.77		8.89808	0.54907
1237	30.5875	32.8503		22.1759	21.3094		41.3849	31.7478		63.0987	42.7464		15.671	16.838		8.98239	0.59685
1238	30.6451	32.8353		22.2405	21.4235		41.5135	31.7046		63.2675	42.7135		15.7835	16.9065		9.07065	0.651047
1239	30.7079	32.8296		22.3021	21.5276		41.66	31.6622		63.429	42.6838		15.9068	16.9749		9.16339	0.711885
1240	30.7759	32.8334		22.3601	21.6206		41.824	31.6206		63.5836	42.6578		16.0406	17.0431		9.26117	0.779588
1241	30.8495	32.8466		22.4142	21.7015		42.0048	31.5803		63.7314	42.6359		16.1844	17.1107		9.36456	0.85438
1242	30.9286	32.8692		22.4637	21.7694		42.2019	31.5413		63.8726	42.6184		16.3375	17.1773		9.47412	0.936478
1243	31.0133	32.901		22.5082	21.8235		42.4142	31.5039		64.0075	42.6057		16.4991	17.2424		9.59043	1.02609
1244	31.1037	32.9417		22.5472	21.863		42.6408	31.4681		64.1362	42.598		16.6686	17.3057		9.71406	1.12341
1245	31.1998	32.991		22.58	21.8873		42.8806	31.4342		64.2589	42.5957		16.845	17.3666		9.84556	1.22861
1246	31.3017	33.0482		22.6061	21.896		43.1323	31.4022		64.3756	42.5989		17.0274	17.4247		9.98546	1.34185
1247	31.4092	33.113		22.6248	21.8885		43.3944	31.3721		64.4866	42.6077		17.2148	17.4796		10.1343	1.46325
1248	31.5223	33.1845		22.6358	21.8648		43.6655	31.3441		64.5919	42.6223		17.4062	17.5307		10.2924	1.5929
1249	31.6408	33.2621		22.6383	21.8246		43.9439	31.318		64.6916	42.6426		17.6005	17.5776		10.4604	1.73085
1250	31.7645	33.3448		22.6317	21.768		44.2279	31.2938		64.7858	42.6688		17.7966	17.6198		10.6386	1.87711
1251	31.8934	33.4318		22.6157	21.695		44.5159	31.2716		64.8744	42.7007		17.9935	17.657		10.8272	2.03167
1252	32.027	33.5222		22.5895	21.6059		44.8058	31.2513		64.9575	42.7382		18.19	17.6887		11.0266	2.19442
1253	32.1652	33.6148		22.5528	21.5011		45.096	31.2328		65.0352	42.7811		18.3852	17.7145		11.237	2.36523
1254	32.3076	33.7088		22.5051	21.3811		45.3845	31.2159		65.1074	42.8294		18.578	17.7341		11.4585	2.54392
1255	32.4538	33.803		22.4459	21.2462		45.6694	31.2007		65.1741	42.8827		18.7674	17.7472		11.6912	2.73022
1256	32.6034	33.8963		22.3749	21.0973		45.949	31.187		65.2354	42.9407		18.9525	17.7536		11.935	2.92383
1257	32.7561	33.9878		22.2917	20.9351		46.2213	31.1746		65.2912	43.0033		19.1326	17.753		12.1899	3.12436
1258	32.9112	34.0763		22.1962	20.7602		46.4847	31.1635		65.3414	43.07		19.3068	17.7454		12.4556	3.33137
1259	33.0685	34.1608		22.0879	20.5736		46.7374	31.1535		65.3861	43.1407		19.4745	17.7306		12.732	3.54437
1260	33.2272	34.2404		21.9669	20.3762		46.9778	31.1445		65.4253	43.215		19.6353	17.7085		13.0187	3.76279
1261	33.387	34.3141		21.8329	20.1689		47.2043	31.1363		65.459	43.2925		19.7885	17.6792		13.3152	3.986
1262	33.5472	34.3811		21.686	19.9525		47.4156	31.1288		65.4871	43.373		19.934	17.6428		13.6211	4.21332
1263	33.7074	34.4406		21.5261	19.7282		47.6103	31.1219		65.5097	43.4561		20.0716	17.5993		13.9358	4.44401
1264	33.8669	34.492		21.3535	19.4967		47.7873	31.1155		65.5267	43.5417		20.2011	17.549		14.2587	4.67727
1265	34.0251	34.5345		21.1681	19.259		47.9456	31.1095		65.5383	43.6295		20.3226	17.4921		14.5891	4.91229
1266	34.1817	34.5679		20.9702	19.016		48.0842	31.1037		65.5445	43.7192		20.4363	17.4288		14.9261	5.14817
1267	34.3359	34.5916		20.7601	18.7685		48.2024	31.0981		65.5453	43.8106		20.5426	17.3595		15.2691	5.38403
1268	34.4872	34.6054		20.5382	18.5173		48.2997	31.0925		65.5409	43.9036		20.6418	17.2844		15.617	5.61891
1269	34.6352	34.6092		20.3046	18.2631		48.3756	31.087		65.5313	43.9981		20.7344	17.204		15.9691	5.85188
1270	34.7793	34.603		20.06	18.0066		48.4298	31.0814		65.5166	44.0939		20.8212	17.1188		16.3243	6.08197
1271	34.9191	34.5868		19.8047	17.7484		48.4622	31.0756		65.497	44.191		20.9028	17.029		16.6816	6.30821
1272	35.0541	34.5608		19.5393	17.4889		48.4727	31.0697		65.4727	44.2892		20.9801	16.9353		17.0401	6.52966
1273	35.1838	34.5254		19.2642	17.2285		48.4616	31.0637		65.4438	44.3887		21.0541	16.8381		17.3988	6.74536
1274	35.3079	34.4809		18.9801	16.9677		48.4292	31.0573		65.4105	44.4892		21.1256	16.7378		17.7565	6.9544
1275	35.4261	34.428		18.6875	16.7067		48.3758	31.0507		65.3731	44.5909		21.1957	16.6349		18.1123	7.15589
1276	35.5379	34.3673		18.387	16.4456		48.302	31.0439		65.3317	44.6937		21.2655	16.53		18.4651	7.34899
1277	35.6431	34.2994		18.0793	16.1846		48.2084	31.0367		65.2867	44.7975		21.3361	16.4235		18.814	7.5329
1278	35.7414	34.2252		17.7649	15.9237		48.0957	31.0293		65.2383	44.9024		21.4087	16.3159		19.1579	7.70689
1279	35.8326	34.1456		17.4445	15.6629		47.9649	31.0215		65.1867	45.0084		21.4844	16.2077		19.4959	7.87027
1280	35.9166	34.0614		17.1187	15.402		47.8166	31.0134		65.1323	45.1152		21.5642	16.0992		19.827	8.02244
1281	35.9931	33.9736		16.7881	15.1411		47.652	31.0049		65.0754	45.2229		21.6494	15.991		20.1503	8.16287
1282	36.0621	33.8833		16.4534	14.8798		47.472	30.9961		65.0162	45.3312		21.741	15.8834		20.4649	8.2911
1283	36.1234	33.7913		16.1152	14.6181		47.2776	30.9869		64.9552	45.4401		21.84	15.7768		20.7701	8.40676
1284	36.1771	33.6988		15.774	14.3556		47.0699	30.9773		64.8925	45.5492		21.9474	15.6715		21.065	8.50958
1285	36.2231	33.6068		15.4305	14.0922		46.85	30.9672		64.8285	45.6584		22.0642	15.5679		21.3489	8.59936
1286	36.2614	33.5162		15.0852	13.8277		46.6189	30.9567		64.7636	45.7671		22.1911	15.4663		21.6211	8.676
1287	36.2921	33.428		14.7386	13.5619		46.3777	30.9456		64.698	45.8752		22.3288	15.3669		21.881	8.73948
1288	36.3154	33.3432		14.3914	13.2945		46.1275	30.9338		64.6319	45.982		22.4782	15.27		22.1279	8.78988
1289	36.3312	33.2625		14.0441	13.0254		45.8692	30.9214		64.5658	46.0872		22.6397	15.1757		22.3615	8.82737
1290	36.3399	33.1868		13.6971	12.7546		45.6038	30.9083		64.4998	46.1901		22.8138	15.0843		22.5811	8.85218
1291	36.3414	33.1169		13.351	12.4819		45.3322	30.8943		64.4341	46.2902		23.0009	14.9957		22.7863	8.86466
1292	36.3362	33.0533		13.0064	12.2073		45.0553	30.8793		64.3691	46.3869		23.2013	14.9103		22.9768	8.86522
1293	36.3244	32.9966		12.6636	11.931		44.774	30.8634		64.3048	46.4794		23.4151	14.828		23.1521	8.85433
1294	36.3063	32.9474		12.3232	11.6531		44.4889	30.8463		64.2414	46.567		23.6423	14.7489		23.3121	8.83255
1295	36.2823	32.906		11.9857	11.3736		44.2008	30.828		64.179	46.6491		23.883	14.673		23.4565	8.8005
1296	36.2525	32.8726		11.6516	11.0931		43.9104	30.8084		64.1178	46.7249		24.1369	14.6004		23.585	8.75885
1297	36.2175	32.8474		11.3213	10.8116		43.6181	30.7873		64.0577	46.7937		24.4039	14.5309		23.6974	8.70832
1298	36.1775	32.8306		10.9953	10.5298		43.3244	30.7647		63.9988	46.8547		24.6836	14.4646		23.7938	8.6497
1299	36.1329	32.8222		10.6742	10.2481		43.0299	30.7405		63.9411	46.9074		24.9756	14.4014		23.8738	8.58378
1300	36.0843	32.8219		10.3584	9.96705		42.7349	30.7146		63.8844	46.951		25.2794	14.3412		23.9376	8.51142
1301	36.0319	32.8297		10.0484	9.68732		42.4396	30.6869		63.8288	46.9849		25.5944	14.284		23.985	8.43348
1302	35.9763	32.8452		9.74478	9.40962		42.1443	30.6574		63.7739	47.0086		25.9201	14.2295		24.016	8.35084
1303	35.9179	32.8681		9.44795	9.13472		41.8494	30.626		63.7196	47.0217		26.2558	14.1777		24.0307	8.26442
1304	35.8572	32.898		9.15845	8.86344		41.5548	30.5927		63.6658	47.0237		26.6006	14.1284		24.0291	8.1751
1305	35.7947	32.9343		8.8768	8.59666		41.2607	30.5574		63.612	47.0143		26.9539	14.0814		24.0113	8.0838
1306	35.7307	32.9765		8.60352	8.33531		40.9673	30.5203		63.558	46.9933		27.3148	14.0367		23.9774	7.99141
1307	35.6659	33.0241		8.33911	8.08032		40.6745	30.4812		63.5035	46.9606		27.6825	13.994		23.9274	7.89883
1308	35.6006	33.0764		8.08409	7.83268		40.3825	30.4402		63.448	46.9162		28.0563	13.9532		23.8617	7.80691
1309	35.5352	33.1328		7.83895	7.59339		40.0912	30.3975		63.3911	46.8602		28.4351	13.914		23.7802	7.71651
1310	35.4703	33.1925		7.6042	7.36345		39.8007	30.3529		63.3324	46.7928		28.8182	13.8762		23.6831	7.62843
1311	35.4062	33.2549		7.38032	7.14388		39.511	30.3067		63.2713	46.7143		29.2047	13.8398		23.5708	7.54346
1312	35.3434	33.3194		7.16778	6.93567		39.2222	30.259		63.2074	46.6252		29.5939	13.8044		23.4434	7.46234
1313	35.2821	33.3853		6.96702	6.73983		38.9342	30.2098		63.1401	46.526		29.9847	13.77		23.3011	7.38577
1314	35.2227	33.4518		6.77849	6.55732		38.6472	30.1592		63.0689	46.4172		30.3766	13.7362		23.1443	7.31439
1315	35.1654	33.5185		6.60258	6.38908		38.3612	30.1075		62.9932	46.2998		30.7686	13.703		22.9731	7.24879
1316	35.1106	33.5848		6.43967	6.23603		38.0763	30.0548		62.9124	46.1744		31.1599	13.6701		22.788	7.18953
1317	35.0585	33.65		6.29009	6.09901		37.7928	30.0011		62.8259	46.0419		31.55	13.6374		22.5892	7.13706
1318	35.0091	33.7137		6.15417	5.97886		37.5107	29.9468		62.733	45.9034		31.938	13.6048		22.3772	7.09181
1319	34.9627	33.7754		6.03216	5.87632		37.2302	29.8918		62.6332	45.7598		32.3233	13.5722		22.1522	7.05413
1320	34.9192	33.8349		5.9243	5.79211		36.9517	29.8365		62.5259	45.6122		32.7052	13.5394		21.9147	7.02427
1321	34.8788	33.8917		5.83075	5.72685		36.6754	29.7809		62.4104	45.4617		33.0832	13.5063		21.6651	7.00246
1322	34.8414	33.9455		5.75166	5.68113		36.4016	29.7251		62.2862	45.3094		33.4565	13.4729		21.4039	6.98881
1323	34.8069	33.9963		5.68711	5.65543		36.1306	29.6695		62.1527	45.1563		33.8247	13.4393		21.1315	6.98337
1324	34.7752	34.0437		5.63714	5.65018		35.8628	29.614		62.0093	45.0037		34.1872	13.4053		20.8484	6.98612
1325	34.7463	34.0878		5.60171	5.66572		35.5987	29.5588		61.8555	44.8527		34.5435	13.371		20.5552	6.99695
1326	34.7198	34.1285		5.58077	5.70233		35.3386	29.504		61.6908	44.7042		34.8931	13.3366		20.2523	7.01568
1327	34.6956	34.1659		5.57418	5.76017		35.0829	29.4499		61.5147	44.5594		35.2355	13.3021		19.9405	7.04203
1328	34.6734	34.2		5.58178	5.83936		34.8321	29.3963		61.3268	44.4192		35.5703	13.2676		19.6201	7.07568
1329	34.653	34.2309		5.60331	5.93989		34.5866	29.3436		61.1266	44.2845		35.897	13.2335		19.292	7.11622
1330	34.6339	34.2588		5.63851	6.06171		34.3469	29.2916		60.914	44.1564		36.2153	13.1999		18.9566	7.16314
1331	34.6161	34.284		5.68704	6.20465		34.1134	29.2406		60.6885	44.0355		36.5246	13.1672		18.6147	7.21592
1332	34.599	34.3066		5.74851	6.36846		33.8864	29.1906		60.4499	43.9226		36.8246	13.1355		18.2668	7.27391
1333	34.5824	34.3269		5.82249	6.55283		33.6664	29.1417		60.1982	43.8183		37.1149	13.1055		17.9138	7.33646
1334	34.5659	34.3452		5.9085	6.75732		33.4536	29.094		59.9331	43.7234		37.3952	13.0773		17.5562	7.40282
1335	34.5492	34.3618		6.00604	6.98145		33.2484	29.0474		59.6547	43.6381		37.6651	13.0516		17.1947	7.47222
1336	34.532	34.377		6.11453	7.22463		33.051	29.0022		59.363	43.5631		37.9243	13.0288		16.8301	7.54385
1337	34.514	34.3911		6.2334	7.4862		32.8616	28.9583		59.058	43.4985		38.1725	13.0093		16.4631	7.61684
1338	34.4949	34.4043		6.36202	7.76542		32.6803	28.9159		58.7401	43.4447		38.4093	12.9939		16.0943	7.69033
1339	34.4744	34.417		6.49973	8.06147		32.5072	28.875		58.4095	43.4019		38.6344	12.9829		15.7245	7.76341
1340	34.4523	34.4294		6.64587	8.37346		32.3421	28.8358		58.0664	43.3702		38.8478	12.9771		15.3543	7.83518
1341	34.4284	34.4418		6.79973	8.70043		32.1852	28.7982		57.7114	43.3495		39.049	12.9769		14.9845	7.90473
1342	34.4026	34.4543		6.96061	9.04134		32.0361	28.7624		57.3448	43.3399		39.2379	12.9831		14.6157	7.97117
1343	34.3746	34.4672		7.12778	9.39512		31.8946	28.7286		56.9672	43.3413		39.4143	12.9963		14.2486	8.03362
1344	34.3444	34.4807		7.30053	9.7606		31.7604	28.6968		56.5792	43.3534		39.5782	13.017		13.8837	8.09122
1345	34.3119	34.4947		7.47812	10.1366		31.6331	28.6672		56.1815	43.3762		39.7293	13.0458		13.5218	8.14316
1346	34.277	34.5095		7.65982	10.5219		31.5122	28.6399		55.7747	43.4093		39.8676	13.0833		13.1634	8.18864
1347	34.2398	34.5251		7.84492	10.9151		31.3971	28.6151		55.3598	43.4523		39.9932	13.13		12.8091	8.22695
1348	34.2002	34.5414		8.03271	11.315		31.2872	28.5928		54.9373	43.5051		40.1059	13.1865		12.4593	8.25742
1349	34.1584	34.5585		8.22249	11.7201		31.1818	28.5732		54.5083	43.5671		40.2059	13.2532		12.1147	8.27942
1350	34.1142	34.5764		8.41359	12.1292		31.0802	28.5564		54.0735	43.638		40.2933	13.3305		11.7756	8.29243
1351	34.068	34.5948		8.60536	12.5408		30.9814	28.5427		53.6338	43.7172		40.3682	13.4188		11.4425	8.29597
1352	34.0196	34.6138		8.79718	12.9536		30.8847	28.532		53.1901	43.8044		40.4308	13.5184		11.1158	8.28965
1353	33.9694	34.6331		8.98845	13.3661		30.7892	28.5246		52.7433	43.8989		40.4813	13.6296		10.7958	8.27316
1354	33.9173	34.6526		9.17862	13.7769		30.6939	28.5204		52.2943	44.0003		40.5201	13.7525		10.4829	8.24628
1355	33.8635	34.6722		9.36717	14.1847		30.598	28.5197		51.844	44.108		40.5473	13.8872		10.1772	8.20887
1356	33.8081	34.6917		9.55362	14.5882		30.5004	28.5224		51.3931	44.2215		40.5635	14.0338		9.87919	8.16085
1357	33.7512	34.7108		9.73752	14.9859		30.4001	28.5286		50.9427	44.3401		40.5688	14.1922		9.58889	8.10226
1358	33.693	34.7295		9.91848	15.3768		30.2964	28.5383		50.4934	44.4634		40.5639	14.3622		9.30652	8.0332
1359	33.6335	34.7474		10.0961	15.7594		30.1882	28.5515		50.046	44.5907		40.5491	14.5438		9.03218	7.95386
1360	33.5727	34.7646		10.2702	16.1327		30.0746	28.5682		49.6013	44.7213		40.5249	14.7366		8.76598	7.86449
1361	33.5107	34.7808		10.4404	16.4955		29.9549	28.5882		49.1599	44.8548		40.4918	14.9403		8.50796	7.76544
1362	33.4476	34.7959		10.6066	16.8468		29.8283	28.6115		48.7225	44.9905		40.4504	15.1544		8.25814	7.65711
1363	33.3833	34.8098		10.7686	17.1856		29.6939	28.6379		48.2896	45.1278		40.4011	15.3786		8.01651	7.53996
1364	33.3178	34.8226		10.9262	17.5111		29.5511	28.6673		47.8618	45.2661		40.3446	15.6121		7.78302	7.41452
1365	33.251	34.8341		11.0795	17.8224		29.3994	28.6994		47.4395	45.4048		40.2813	15.8545		7.5576	7.28135
1366	33.1828	34.8443		11.2283	18.1188		29.2383	28.734		47.0233	45.5433		40.2119	16.105		7.34015	7.1411
1367	33.1132	34.8534		11.3728	18.3996		29.0672	28.7709		46.6134	45.6811		40.1369	16.3629		7.13055	6.99441
1368	33.0419	34.8615		11.5131	18.6644		28.886	28.8097		46.2102	45.8175		40.0569	16.6275		6.92865	6.84197
1369	32.9688	34.8687		11.6491	18.9127		28.6943	28.8502		45.814	45.9521		39.9724	16.8981		6.73427	6.68452
1370	32.8937	34.8751		11.7811	19.1441		28.4921	28.8921		45.4251	46.0842		39.884	17.1737		6.54724	6.52279
1371	32.8164	34.8811		11.9093	19.3583		28.2793	28.935		45.0435	46.2134		39.7922	17.4535		6.36733	6.35753
1372	32.7367	34.8869		12.0339	19.5553		28.056	28.9786		44.6695	46.3391		39.6975	17.7367		6.19433	6.18951
1373	32.6544	34.8928		12.1551	19.735		27.8224	29.0224		44.3032	46.461		39.6006	18.0224		6.02799	6.01948
1374	32.5692	34.8991		12.2732	19.8973		27.5787	29.0663		43.9447	46.5785		39.5017	18.3098		5.86807	5.84821
1375	32.481	34.9062		12.3884	20.0424		27.3254	29.1098		43.594	46.6911		39.4015	18.598		5.7143	5.67644
1376	32.3895	34.9145		12.5012	20.1705		27.0629	29.1527		43.2511	46.7986		39.3004	18.8861		5.5664	5.50491
1377	32.2945	34.9244		12.6118	20.2819		26.7919	29.1946		42.916	46.9006		39.1989	19.1733		5.42409	5.33433
1378	32.1959	34.9363		12.7204	20.3769		26.5129	29.2352		42.5888	46.9967		39.0972	19.4588		5.28707	5.16539
1379	32.0935	34.9505		12.8275	20.4559		26.2267	29.2744		42.2692	47.0866		38.9959	19.7419		5.15506	4.99876
1380	31.9872	34.9675		12.9333	20.5195		25.9341	29.3118		41.9574	47.1701		38.8954	20.0218		5.02774	4.83506
1381	31.8768	34.9877		13.0381	20.5683		25.6361	29.3473		41.6531	47.2469		38.7959	20.2977		4.90481	4.67489
1382	31.7625	35.0114		13.1422	20.6028		25.3335	29.3807		41.3563	47.3169		38.6978	20.569		4.78596	4.51882
1383	31.6442	35.0388		13.2458	20.6237		25.0274	29.4119		41.0669	47.3798		38.6015	20.8351		4.67089	4.36736
1384	31.5218	35.0704		13.3491	20.6317		24.7187	29.4409		40.7847	47.4357		38.5072	21.0953		4.55928	4.22099
1385	31.3956	35.1063		13.4523	20.6277		24.4087	29.4677		40.5096	47.4844		38.4152	21.3492		4.45084	4.08015
1386	31.2657	35.1468		13.5557	20.6124		24.0983	29.4922		40.2415	47.5258		38.3259	21.5962		4.34526	3.94522
1387	31.1322	35.1918		13.6592	20.5866		23.7886	29.5144		39.9801	47.56		38.2393	21.836		4.24226	3.81657
1388	30.9954	35.2416		13.763	20.5512		23.4808	29.5346		39.7254	47.5869		38.1559	22.068		4.14155	3.69447
1389	30.8557	35.2961		13.8671	20.5071		23.176	29.5528		39.477	47.6067		38.0758	22.2919		4.04284	3.5792
1390	30.7132	35.3551		13.9714	20.4551		22.8752	29.5691		39.235	47.6193		37.9992	22.5074		3.94589	3.47094
1391	30.5685	35.4187		14.076	20.3962		22.5795	29.5838		38.999	47.625		37.9264	22.7142		3.85044	3.36986
1392	30.4218	35.4865		14.1806	20.3312		22.2899	29.5972		38.7688	47.6237		37.8575	22.9122		3.75626	3.27607
1393	30.2738	35.5582		14.285	20.2609		22.0074	29.6093		38.5444	47.6157		37.7927	23.1011		3.66312	3.18964
1394	30.1247	35.6336		14.3892	20.1864		21.7328	29.6205		38.3255	47.6011		37.7323	23.2807		3.57082	3.11059
1395	29.9752	35.712		14.4927	20.1084		21.4671	29.6311		38.1118	47.5801		37.6765	23.451		3.4792	3.03888
1396	29.8257	35.7932		14.5954	20.0278		21.2109	29.6412		37.9034	47.5529		37.6253	23.612		3.38807	2.97445
1397	29.6768	35.8765		14.6967	19.9454		20.9649	29.6512		37.6998	47.5196		37.5792	23.7634		3.29732	2.9172
1398	29.5289	35.9612		14.7964	19.862		20.7298	29.6613		37.5011	47.4804		37.5381	23.9055		3.20681	2.86698
1399	29.3827	36.0468		14.894	19.7783		20.5061	29.6717		37.3071	47.4356		37.5024	24.0381		3.11646	2.82359
1400	29.2385	36.1325		14.989	19.6951		20.2941	29.6825		37.1175	47.3852		37.4722	24.1613		3.02621	2.78681
1401	29.0969	36.2176		15.081	19.613		20.0941	29.6941		36.9324	47.3296		37.4478	24.2753		2.93599	2.75639
1402	28.9583	36.3013		15.1694	19.5327		19.9064	29.7066		36.7515	47.2689		37.4295	24.3802		2.84581	2.73204
1403	28.8232	36.3829		15.2537	19.4547		19.731	29.7199		36.5749	47.2033		37.4173	24.476		2.75565	2.71345
1404	28.692	36.4615		15.3334	19.3796		19.5679	29.7343		36.4025	47.1328		37.4117	24.5631		2.66555	2.70027
1405	28.565	36.5364		15.4079	19.3079		19.4169	29.7498		36.2342	47.0577		37.4128	24.6414		2.57556	2.69215
1406	28.4425	36.6068		15.4768	19.2399		19.2779	29.7663		36.07	46.9782		37.4209	24.7114		2.48575	2.68869
1407	28.3248	36.672		15.5394	19.1761		19.1505	29.7838		35.9099	46.8943		37.4363	24.7732		2.39621	2.68952
1408	28.2122	36.7311		15.5953	19.1167		19.0342	29.8022		35.754	46.8061		37.4593	24.8272		2.30706	2.69421
1409	28.1048	36.7836		15.644	19.0619		18.9286	29.8214		35.6024	46.7138		37.4901	24.8735		2.21841	2.70234
1410	28.0026	36.8288		15.6851	19.012		18.8329	29.8412		35.455	46.6175		37.529	24.9125		2.13042	2.71351
1411	27.9059	36.866		15.7181	18.9671		18.7464	29.8614		35.312	46.5172		37.5762	24.9446		2.04324	2.72727
1412	27.8146	36.8949		15.7427	18.9271		18.6684	29.8818		35.1736	46.413		37.6321	24.97		1.95705	2.74321
1413	27.7287	36.9148		15.7585	18.8922		18.598	29.902		35.0397	46.305		37.6969	24.9893		1.87202	2.76091
1414	27.6481	36.9255		15.7652	18.8622		18.5342	29.9219		34.9106	46.1932		37.7707	25.0026		1.78834	2.77996
1415	27.5727	36.9265		15.7626	18.837		18.4761	29.9411		34.7863	46.0777		37.8539	25.0105		1.70619	2.79996
1416	27.5024	36.9177		15.7506	18.8165		18.4226	29.9593		34.6671	45.9586		37.9465	25.0134		1.62577	2.82053
1417	27.4371	36.8989		15.729	18.8004		18.3726	29.9762		34.5529	45.8359		38.0488	25.0117		1.54728	2.84129
1418	27.3764	36.8701		15.6978	18.7885		18.3252	29.9915		34.4439	45.7096		38.1607	25.0058		1.4709	2.8619
1419	27.3203	36.8313		15.657	18.7805		18.2791	30.0049		34.3402	45.5799		38.2824	24.9962		1.39683	2.88204
1420	27.2683	36.7826		15.6067	18.776		18.2333	30.016		34.2419	45.4468		38.4139	24.9834		1.32524	2.9014
1421	27.2204	36.7241		15.5471	18.7746		18.1867	30.0247		34.149	45.3103		38.555	24.9677		1.25631	2.9197
1422	27.1763	36.6563		15.4783	18.776		18.1383	30.0308		34.0614	45.1705		38.7057	24.9497		1.19021	2.9367
1423	27.1356	36.5793		15.4007	18.7797		18.0869	30.0339		33.9793	45.0276		38.8657	24.9297		1.12709	2.95217
1424	27.0982	36.4937		15.3146	18.7855		18.0316	30.034		33.9024	44.8816		39.0348	24.9084		1.06709	2.96592
1425	27.0638	36.4		15.2204	18.7927		17.9715	30.0309		33.8308	44.7326		39.2127	24.8861		1.01035	2.97779
1426	27.0322	36.2988		15.1186	18.801		17.9056	30.0245		33.7642	44.5808		39.3989	24.8632		0.956977	2.98764
1427	27.0032	36.1907		15.0098	18.81		17.8332	30.0149		33.7026	44.4263		39.5928	24.8402		0.907073	2.99537
1428	26.9765	36.0763		14.8945	18.8192		17.7535	30.002		33.6455	44.2692		39.794	24.8174		0.860725	3.0009
1429	26.952	35.9565		14.7734	18.8283		17.666	29.986		33.5929	44.1097		40.0018	24.7953		0.818004	3.00418
1430	26.9296	35.832		14.6471	18.837		17.5699	29.9669		33.5442	43.9479		40.2154	24.7743		0.778963	3.0052
1431	26.9092	35.7036		14.5165	18.8448		17.465	29.9449		33.4993	43.7841		40.4339	24.7547		0.743642	3.00395
1432	26.8906	35.5721		14.3823	18.8514		17.3507	29.9202		33.4577	43.6184		40.6565	24.7367		0.712062	3.00046
1433	26.8737	35.4385		14.2452	18.8567		17.227	29.8932		33.419	43.451		40.8822	24.7207		0.684231	2.99478
1434	26.8586	35.3035		14.1061	18.8603		17.0936	29.8641		33.3826	43.2821		41.11	24.7069		0.660141	2.98698
1435	26.8452	35.168		13.9658	18.862		16.9505	29.8332		33.3481	43.1121		41.3388	24.6956		0.63977	2.97713
1436	26.8334	35.0327		13.8253	18.8616		16.7979	29.8011		33.3151	42.9409		41.5675	24.6868		0.62308	2.96534
1437	26.8234	34.8986		13.6852	18.8591		16.636	29.7679		33.2828	42.769		41.7948	24.6808		0.610021	2.95172
1438	26.815	34.7664		13.5465	18.8543		16.465	29.7343		33.2509	42.5966		42.0195	24.6775		0.600532	2.93638
1439	26.8084	34.6367		13.4099	18.8471		16.2853	29.7006		33.2187	42.4238		42.2404	24.6771		0.594538	2.91944
1440	26.8035	34.5104		13.2764	18.8376		16.0976	29.6673		33.1857	42.2509		42.4563	24.6796		0.591954	2.90104
1441	26.8005	34.3879		13.1466	18.8256		15.9025	29.635		33.1513	42.0781		42.6659	24.6848		0.592684	2.88131
1442	26.7992	34.2699		13.0213	18.8114		15.7006	29.604		33.115	41.9057		42.868	24.6926		0.596625	2.86036
1443	26.7997	34.1567		12.9011	18.7948		15.4928	29.5749		33.0762	41.7338		43.0613	24.7029		0.603664	2.83832
1444	26.8021	34.0489		12.7867	18.776		15.28	29.5481		33.0344	41.5628		43.2446	24.7156		0.61368	2.81531
1445	26.8063	33.9467		12.6788	18.755		15.0631	29.524		32.9892	41.3927		43.4167	24.7302		0.626549	2.79143
1446	26.8123	33.8504		12.5777	18.7321		14.8431	29.5032		32.94	41.2237		43.5767	24.7466		0.642138	2.76677
1447	26.82	33.7601		12.4839	18.7072		14.6212	29.486		32.8864	41.0561		43.7233	24.7643		0.660312	2.74143
1448	26.8294	33.6758		12.3978	18.6806		14.3985	29.4728		32.828	40.8899		43.8556	24.7831		0.68093	2.71547
1449	26.8402	33.5975		12.3197	18.6523		14.176	29.464		32.7645	40.7252		43.9728	24.8025		0.70385	2.68894
1450	26.8524	33.5251		12.2497	18.6225		13.955	29.4599		32.6954	40.5622		44.074	24.8219		0.728928	2.6619
1451	26.8657	33.4582		12.1879	18.5914		13.7366	29.4607		32.6206	40.4009		44.1584	24.8411		0.756015	2.63435
1452	26.88	33.3967		12.1344	18.559		13.522	29.4668		32.5397	40.2413		44.2255	24.8593		0.784966	2.60631
1453	26.895	33.3401		12.0892	18.5256		13.3123	29.4783		32.4527	40.0835		44.2747	24.8763		0.815632	2.57778
1454	26.9103	33.2878		12.0519	18.4912		13.1087	29.4954		32.3592	39.9272		44.3055	24.8913		0.847867	2.54874
1455	26.9257	33.2395		12.0225	18.4561		12.9122	29.5183		32.2592	39.7726		44.3178	24.904		0.881523	2.51914
1456	26.9409	33.1943		12.0005	18.4203		12.7239	29.547		32.1526	39.6193		44.3111	24.9138		0.916454	2.48896
1457	26.9553	33.1516		11.9857	18.384		12.5448	29.5816		32.0394	39.4674		44.2855	24.9202		0.952517	2.45812
1458	26.9687	33.1107		11.9774	18.3474		12.3757	29.6221		31.9195	39.3164		44.2409	24.9227		0.989569	2.42657
1459	26.9806	33.0708		11.9752	18.3105		12.2174	29.6684		31.7931	39.1662		44.1775	24.921		1.02747	2.39424
1460	26.9906	33.031		11.9785	18.2736		12.0708	29.7206		31.6603	39.0165		44.0955	24.9146		1.06608	2.36104
1461	26.9981	32.9905		11.9866	18.2368		11.9365	29.7784		31.521	38.8669		43.9953	24.9032		1.10526	2.3269
1462	27.0029	32.9485		11.9988	18.2002		11.815	29.8418		31.3756	38.7171		43.8771	24.8865		1.14487	2.29174
1463	27.0043	32.9041		12.0144	18.1642		11.7067	29.9105		31.2242	38.5667		43.7416	24.8643		1.18479	2.25548
1464	27.002	32.8565		12.0327	18.1287		11.612	29.9844		31.067	38.4151		43.5894	24.8365		1.22488	2.21805
1465	26.9955	32.8048		12.0529	18.0942		11.5311	30.0633		30.9042	38.2621		43.4211	24.803		1.26501	2.17939
1466	26.9844	32.7482		12.0742	18.0608		11.4641	30.1468		30.7362	38.1071		43.2375	24.7638		1.30505	2.13943
1467	26.9683	32.6861		12.0959	18.0287		11.4111	30.2346		30.5631	37.9496		43.0395	24.7191		1.34488	2.09814
1468	26.9469	32.6177		12.1171	17.9983		11.3718	30.3266		30.3854	37.7892		42.8279	24.6689		1.38437	2.05547
1469	26.9197	32.5424		12.1373	17.9698		11.3462	30.4222		30.2034	37.6255		42.6036	24.6137		1.4234	2.0114
1470	26.8866	32.4597		12.1557	17.9436		11.3338	30.5212		30.0174	37.4579		42.3677	24.5536		1.46184	1.96593
1471	26.8473	32.3692		12.1717	17.9199		11.3343	30.6232		29.8277	37.2861		42.1213	24.4893		1.49958	1.91908
1472	26.8015	32.2703		12.1847	17.8991		11.3471	30.7278		29.6348	37.1098		41.8653	24.4212		1.53649	1.87085
1473	26.7491	32.163		12.1941	17.8816		11.3715	30.8346		29.4389	36.9285		41.6008	24.35		1.57246	1.82131
1474	26.69	32.0469		12.1995	17.8678		11.407	30.9432		29.2406	36.742		41.329	24.2763		1.60737	1.7705
1475	26.6241	31.9221		12.2004	17.8579		11.4527	31.0531		29.04	36.5502		41.0509	24.201		1.6411	1.71851
1476	26.5514	31.7887		12.1966	17.8523		11.5078	31.1641		28.8377	36.3528		40.7677	24.1247		1.67356	1.66543
1477	26.4719	31.6466		12.1877	17.8515		11.5714	31.2755		28.634	36.1499		40.4804	24.0483		1.70463	1.61135
1478	26.3858	31.4964		12.1736	17.8557		11.6425	31.3871		28.4293	35.9414		40.1902	23.9729		1.73421	1.55642
1479	26.2931	31.3382		12.1542	17.8653		11.7202	31.4984		28.2239	35.7275		39.8982	23.8992		1.7622	1.50075
1480	26.194	31.1726		12.1294	17.8805		11.8034	31.6089		28.0182	35.5084		39.6053	23.8282		1.78853	1.4445
1481	26.0889	31.0003		12.0993	17.9017		11.8911	31.7183		27.8125	35.2844		39.3125	23.7608		1.8131	1.38782
1482	25.9778	30.8218		12.0639	17.929		11.9823	31.8262		27.6072	35.056		39.021	23.698		1.83584	1.33086
1483	25.8612	30.638		12.0235	17.9626		12.0759	31.9322		27.4026	34.8235		38.7315	23.6407		1.85668	1.2738
1484	25.7393	30.4497		11.9782	18.0027		12.171	32.0359		27.1989	34.5877		38.445	23.5896		1.87558	1.2168
1485	25.6126	30.2579		11.9283	18.0494		12.2664	32.137		26.9966	34.3491		38.1624	23.5456		1.8925	1.16005
1486	25.4813	30.0635		11.8742	18.1026		12.3611	32.235		26.7958	34.1087		37.8844	23.5095		1.9074	1.1037
1487	25.346	29.8677		11.8162	18.1623		12.4544	32.3298		26.5968	33.8671		37.6117	23.4818		1.92027	1.04792
1488	25.2069	29.6715		11.7548	18.2284		12.5452	32.4209		26.3998	33.6254		37.3452	23.4631		1.9311	0.992892
1489	25.0645	29.476		11.6904	18.3007		12.6326	32.5082		26.2051	33.3846		37.0853	23.454		1.93993	0.938758
1490	24.9193	29.2825		11.6234	18.379		12.716	32.5912		26.0128	33.1456		36.8327	23.4546		1.94677	0.885673
1491	24.7717	29.092		11.5543	18.463		12.7944	32.6699		25.8232	32.9095		36.5878	23.4654		1.95167	0.833777
1492	24.622	28.9057		11.4835	18.5522		12.8674	32.7439		25.6363	32.6775		36.3511	23.4864		1.9547	0.783201
1493	24.4707	28.7248		11.4116	18.6462		12.9342	32.8131		25.4523	32.4506		36.123	23.5175		1.95595	0.734064
1494	24.3181	28.5504		11.339	18.7445		12.9943	32.8773		25.2714	32.23		35.9039	23.5587		1.9555	0.686471
1495	24.1647	28.3836		11.2662	18.8466		13.0473	32.9364		25.0936	32.0168		35.6938	23.6097		1.95347	0.640517
1496	24.0108	28.2253		11.1935	18.9519		13.0928	32.9901		24.9189	31.812		35.4931	23.6701		1.94999	0.596282
1497	23.8567	28.0765		11.1214	19.0597		13.1304	33.0385		24.7476	31.6167		35.3019	23.7393		1.94519	0.553832
1498	23.7028	27.9382		11.0502	19.1693		13.16	33.0814		24.5795	31.4319		35.1202	23.8167		1.93924	0.513218
1499	23.5492	27.8111		10.9804	19.28		13.1814	33.1187		24.4147	31.2585		34.9481	23.9016		1.9323	0.474481
1500	23.3963	27.696		10.912	19.3912		13.1944	33.1505		24.2533	31.0973		34.7855	23.993		1.92454	0.437645
1501	23.2442	27.5935		10.8455	19.5021		13.199	33.1766		24.0951	30.9492		34.6323	24.09		1.91614	0.402723
1502	23.0932	27.5041		10.781	19.6121		13.1954	33.1971		23.9403	30.8147		34.4885	24.1915		1.90729	0.369715
1503	22.9434	27.4282		10.7188	19.7204		13.1835	33.212		23.7887	30.6946		34.3537	24.2964		1.89816	0.338609
1504	22.7949	27.3663		10.6588	19.8264		13.1636	33.2212		23.6403	30.5891		34.2279	24.4035		1.88895	0.309384
1505	22.6479	27.3184		10.6013	19.9296		13.1358	33.2249		23.4951	30.4988		34.1106	24.5115		1.87984	0.282008
1506	22.5023	27.2848		10.5463	20.0293		13.1004	33.2231		23.353	30.4237		34.0016	24.6192		1.87101	0.256439
1507	22.3583	27.2654		10.4937	20.1252		13.0578	33.2159		23.2139	30.3641		33.9004	24.7252		1.86263	0.232628
1508	22.2157	27.26		10.4436	20.2167		13.0081	33.2032		23.0777	30.3199		33.8069	24.8283		1.85485	0.210521
1509	22.0747	27.2685		10.3959	20.3036		12.9519	33.1853		22.9444	30.2909		33.7204	24.9272		1.84783	0.190054
1510	21.9351	27.2907		10.3505	20.3857		12.8894	33.1622		22.8139	30.277		33.6405	25.0205		1.84169	0.171162
1511	21.7968	27.3259		10.3073	20.4628		12.8212	33.1341		22.6861	30.2778		33.5668	25.1071		1.83656	0.153774
1512	21.6597	27.3738		10.2661	20.5348		12.7475	33.101		22.561	30.2927		33.4988	25.1858		1.83253	0.137816
1513	21.5238	27.4338		10.2269	20.6018		12.669	33.063		22.4384	30.3213		33.4359	25.2556		1.82969	0.123214
1514	21.3888	27.5053		10.1894	20.664		12.586	33.0204		22.3182	30.3628		33.3776	25.3155		1.82809	0.10989
1515	21.2546	27.5874		10.1535	20.7216		12.499	32.9732		22.2005	30.4165		33.3233	25.3645		1.82778	0.0977671
1516	21.121	27.6794		10.1191	20.7749		12.4084	32.9215		22.0851	30.4815		33.2725	25.402		1.82877	0.0867688
1517	20.9878	27.7805		10.0859	20.8245		12.3148	32.8657		21.972	30.5569		33.2245	25.4273		1.83107	0.0768189
1518	20.8547	27.8898		10.0539	20.8707		12.2184	32.8058		21.861	30.6418		33.1788	25.4398		1.83465	0.0678431
1519	20.7216	28.0064		10.0229	20.9143		12.1199	32.7419		21.7523	30.7351		33.1348	25.4393		1.83948	0.0597689
1520	20.5883	28.1294		9.99273	20.9559		12.0196	32.6743		21.6456	30.8357		33.0918	25.4255		1.84549	0.0525263
1521	20.4544	28.2578		9.96337	20.9962		11.9179	32.6032		21.541	30.9426		33.0493	25.3984		1.85262	0.0460478
1522	20.3198	28.3906		9.93474	21.0359		11.8154	32.5287		21.4385	31.0545		33.0065	25.3579		1.86078	0.0402691
1523	20.1842	28.527		9.90678	21.0759		11.7122	32.451		21.3381	31.1705		32.963	25.3045		1.86987	0.0351291
1524	20.0473	28.666		9.87948	21.117		11.609	32.3704		21.2396	31.2893		32.9181	25.2385		1.87978	0.0305701
1525	19.909	28.8066		9.85285	21.16		11.5059	32.2871		21.1433	31.4098		32.8711	25.1603		1.89039	0.0265377
1526	19.7691	28.9481		9.82695	21.2056		11.4035	32.2012		21.0489	31.5309		32.8216	25.0708		1.90158	0.0229812
1527	19.6273	29.0895		9.80185	21.2547		11.3021	32.113		20.9566	31.6515		32.7688	24.9707		1.91322	0.0198532
1528	19.4834	29.2301		9.77768	21.308		11.202	32.0227		20.8663	31.7706		32.7123	24.861		1.92517	0.0171101
1529	19.3372	29.3691		9.75456	21.3662		11.1036	31.9305		20.7782	31.8872		32.6514	24.7427		1.93733	0.0147115
1530	19.1887	29.5057		9.7327	21.4298		11.0072	31.8367		20.6921	32.0002		32.5856	24.6169		1.94955	0.0126203
1531	19.0377	29.6394		9.71228	21.4994		10.9131	31.7415		20.6083	32.1088		32.5144	24.485		1.96172	0.0108027
1532	18.884	29.7695		9.69354	21.5754		10.8217	31.6452		20.5265	32.2121		32.4373	24.3482		1.97373	0.00922802
1533	18.7277	29.8954		9.67674	21.6581		10.7333	31.548		20.447	32.3092		32.3537	24.2079		1.98547	0.00786837
1534	18.5686	30.0168		9.66215	21.7477		10.6483	31.45		20.3698	32.3994		32.2634	24.0655		1.99684	0.00669877
1535	18.4067	30.1332		9.65007	21.8444		10.5668	31.3517		20.2948	32.482		32.1658	23.9225		2.00776	0.00569682
1536	18.2421	30.2442		9.64081	21.948		10.4894	31.2532		20.2221	32.5564		32.0606	23.7804		2.01816	0.0048426
1537	18.0748	30.3495		9.63468	22.0585		10.4161	31.1547		20.1518	32.6219		31.9474	23.6405		2.02796	0.00411852
1538	17.9048	30.4489		9.63199	22.1755		10.3474	31.0565		20.0837	32.6781		31.8261	23.5042		2.0371	0.00350915
1539	17.7323	30.5422		9.63308	22.2986		10.2836	30.9587		20.0181	32.7245		31.6963	23.373		2.04555	0.00300109
1540	17.5574	30.6293		9.63826	22.4274		10.2248	30.8617		19.9547	32.7607		31.5578	23.2482		2.05326	0.00258285
1541	17.3803	30.7101		9.64783	22.5611		10.1715	30.7657		19.8937	32.7864		31.4105	23.131		2.0602	0.00224473
1542	17.2011	30.7845		9.66209	22.6991		10.1238	30.6707		19.835	32.8013		31.2544	23.0226		2.06636	0.00197868
1543	17.0202	30.8526		9.6813	22.8405		10.082	30.5771		19.7785	32.8051		31.0895	22.9239		2.0717	0.00177826
1544	16.8376	30.9144		9.70572	22.9843		10.0463	30.485		19.7242	32.7978		30.9157	22.836		2.07622	0.00163854
1545	16.6539	30.97		9.73558	23.1297		10.0169	30.3945		19.6721	32.7791		30.7333	22.7597		2.07991	0.00155604
1546	16.4691	31.0194		9.77107	23.2755		9.99403	30.3059		19.622	32.7491		30.5423	22.6956		2.08275	0.00152867
1547	16.2837	31.0629		9.81234	23.4206		9.97778	30.2193		19.5738	32.7077		30.343	22.6444		2.08474	0.00155573
1548	16.0979	31.1005		9.85951	23.5641		9.96828	30.1348		19.5274	32.655		30.1358	22.6063		2.08585	0.00163792
1549	15.9122	31.1325		9.91268	23.7047		9.96561	30.0525		19.4828	32.5912		29.9209	22.5817		2.08607	0.00177728
1550	15.7269	31.159		9.97187	23.8413		9.96983	29.9726		19.4396	32.5163		29.6988	22.5707		2.08538	0.00197726
1551	15.5423	31.1801		10.0371	23.9729		9.98092	29.8951		19.3978	32.4305		29.4701	22.5732		2.08374	0.00224279
1552	15.3589	31.1962		10.1082	24.0985		9.99884	29.8202		19.3571	32.3343		29.2351	22.5891		2.08113	0.00258027
1553	15.1769	31.2072		10.1853	24.217		10.0235	29.7479		19.3174	32.2277		28.9946	22.6179		2.0775	0.0029977
1554	14.9969	31.2135		10.268	24.3276		10.0548	29.6782		19.2785	32.1113		28.7492	22.6593		2.0728	0.00350474
1555	14.8191	31.2152		10.3563	24.4295		10.0925	29.6113		19.2401	31.9854		28.4995	22.7127		2.06699	0.00411282
1556	14.644	31.2124		10.4498	24.5218		10.1364	29.5472		19.202	31.8506		28.2463	22.7772		2.05998	0.00483527
1557	14.4718	31.2052		10.5482	24.6041		10.1862	29.486		19.1639	31.7072		27.9903	22.8521		2.05173	0.00568742
1558	14.3031	31.1938		10.6513	24.6758		10.2416	29.4276		19.1257	31.556		27.7324	22.9364		2.04215	0.00668676
1559	14.138	31.1783		10.7587	24.7366		10.3021	29.3722		19.0871	31.3974		27.4732	23.0291		2.03117	0.00785307
1560	13.977	31.1588		10.8698	24.7862		10.3674	29.3197		19.0477	31.2321		27.2137	23.129		2.01871	0.00920858
1561	13.8204	31.1353		10.9843	24.8244		10.4369	29.2702		19.0075	31.0608		26.9546	23.235		2.00469	0.0107781
1562	13.6684	31.1078		11.1016	24.8514		10.5101	29.2238		18.9662	30.8843		26.6968	23.3457		1.98903	0.0125892
1563	13.5214	31.0764		11.2213	24.8673		10.5865	29.1804		18.9236	30.7032		26.441	23.46		1.97166	0.0146723
1564	13.3797	31.041		11.3426	24.8723		10.6654	29.1402		18.8794	30.5184		26.188	23.5764		1.95251	0.0170608
1565	13.2434	31.0017		11.465	24.8669		10.7461	29.1031		18.8335	30.3306		25.9386	23.6937		1.9315	0.0197914
1566	13.113	30.9585		11.588	24.8516		10.8281	29.0693		18.7858	30.1407		25.6936	23.8105		1.90859	0.0229037
1567	12.9884	30.9112		11.7108	24.827		10.9105	29.0387		18.7361	29.9495		25.4535	23.9254		1.88374	0.0264411
1568	12.8701	30.8598		11.8328	24.7939		10.9927	29.0115		18.6843	29.7577		25.219	24.0373		1.85689	0.0304498
1569	12.7581	30.8043		11.9533	24.7531		11.0739	28.9877		18.6304	29.5661		24.9908	24.1448		1.82805	0.0349797
1570	12.6527	30.7446		12.0718	24.7055		11.1534	28.9674		18.5744	29.3757		24.7693	24.2468		1.79719	0.040084
1571	12.5539	30.6806		12.1874	24.6521		11.2305	28.9506		18.5162	29.187		24.555	24.342		1.76433	0.045819
1572	12.462	30.6122		12.2997	24.5939		11.3043	28.9375		18.456	29.0009		24.3484	24.4294		1.7295	0.0522443
1573	12.377	30.5395		12.4078	24.532		11.3742	28.928		18.3938	28.8181		24.1498	24.5081		1.69274	0.0594222
1574	12.2991	30.4623		12.5113	24.4675		11.4395	28.9224		18.3297	28.6391		23.9595	24.5771		1.6541	0.0674178
1575	12.2283	30.3806		12.6096	24.4014		11.4994	28.9205		18.264	28.4645		23.7776	24.6355		1.61368	0.0762986
1576	12.1646	30.2944		12.702	24.3348		11.5534	28.9226		18.197	28.295		23.6044	24.6829		1.57155	0.0861337
1577	12.1082	30.2038		12.788	24.269		11.6007	28.9286		18.1288	28.1308		23.4399	24.7184		1.52783	0.0969939
1578	12.059	30.1087		12.8671	24.2048		11.6408	28.9387		18.0598	27.9724		23.2841	24.7416		1.48265	0.108951
1579	12.0171	30.0092		12.939	24.1433		11.6732	28.9528		17.9904	27.8201		23.137	24.7523		1.43614	0.122076
1580	11.9825	29.9055		13.0032	24.0854		11.6974	28.971		17.921	27.674		22.9985	24.75		1.38846	0.136441
1581	11.955	29.7977		13.0593	24.0322		11.7129	28.9933		17.852	27.5344		22.8684	24.7346		1.33976	0.152116
1582	11.9348	29.6858		13.1071	23.9843		11.7195	29.0197		17.784	27.4012		22.7464	24.7062		1.29022	0.169169
1583	11.9216	29.5703		13.1463	23.9425		11.7167	29.0501		17.7175	27.2743		22.6324	24.6648		1.24001	0.187663
1584	11.9154	29.4512		13.1768	23.9075		11.7044	29.0845		17.653	27.1537		22.526	24.6105		1.18932	0.207659
1585	11.9162	29.329		13.1985	23.8799		11.6823	29.1229		17.5911	27.039		22.4268	24.5437		1.13833	0.229212
1586	11.9237	29.2039		13.2113	23.86		11.6504	29.165		17.5323	26.93		22.3345	24.4648		1.08723	0.252371
1587	11.9378	29.0763		13.2153	23.8484		11.6087	29.2108		17.4773	26.8264		22.2486	24.3742		1.0362	0.277175
1588	11.9583	28.9467		13.2105	23.8452		11.5571	29.2602		17.4267	26.7276		22.1688	24.2724		0.985435	0.303658
1589	11.9851	28.8155		13.1972	23.8506		11.4958	29.3128		17.3811	26.6331		22.0945	24.1601		0.935107	0.33184
1590	12.0179	28.6831		13.1754	23.8647		11.4249	29.3686		17.341	26.5425		22.0253	24.038		0.885387	0.361733
1591	12.0565	28.5502		13.1457	23.8874		11.3447	29.4272		17.3072	26.4549		21.9606	23.9068		0.836439	0.393334
1592	12.1006	28.4172		13.1081	23.9187		11.2555	29.4884		17.28	26.37		21.9001	23.7674		0.788418	0.426628
1593	12.15	28.2847		13.0633	23.9583		11.1575	29.5519		17.2602	26.2868		21.8431	23.6205		0.741466	0.461585
1594	12.2043	28.1534		13.0116	24.0058		11.0513	29.6173		17.2481	26.2049		21.7893	23.467		0.695714	0.49816
1595	12.2631	28.0238		12.9535	24.061		10.9374	29.6843		17.2442	26.1235		21.7381	23.3079		0.651281	0.536291
1596	12.3263	27.8965		12.8897	24.1233		10.8161	29.7525		17.249	26.042		21.689	23.144		0.608273	0.575899
1597	12.3933	27.7723		12.8206	24.1922		10.6881	29.8214		17.2627	25.9596		21.6415	22.9762		0.566779	0.61689
1598	12.4638	27.6516		12.7469	24.2671		10.5541	29.8907		17.2858	25.8759		21.5951	22.8054		0.526876	0.659149
1599	12.5374	27.5351		12.6694	24.3474		10.4145	29.9599		17.3184	25.7902		21.5495	22.6324		0.488629	0.702546
1600	12.6137	27.4235		12.5885	24.4324		10.2701	30.0285		17.3607	25.7021		21.504	22.4582		0.452084	0.746931
1601	12.6923	27.3172		12.5051	24.5213		10.1217	30.0961		17.4129	25.611		21.4584	22.2835		0.417278	0.792139
1602	12.7727	27.217		12.4199	24.6135		9.96981	30.1622		17.4749	25.5167		21.412	22.1092		0.384232	0.837989
1603	12.8546	27.1232		12.3335	24.708		9.81525	30.2263		17.5467	25.4187		21.3645	21.9358		0.352955	0.884281
1604	12.9373	27.0365		12.2466	24.8042		9.65874	30.2879		17.6282	25.317		21.3154	21.7642		0.323444	0.930805
1605	13.0206	26.9573		12.1601	24.9012		9.50101	30.3465		17.7193	25.2113		21.2643	21.5949		0.295687	0.977334
1606	13.1039	26.886		12.0744	24.9983		9.34279	30.4016		17.8197	25.1017		21.2108	21.4286		0.269657	1.02363
1607	13.1868	26.823		11.9903	25.0946		9.18478	30.4528		17.9289	24.9881		21.1545	21.2657		0.245323	1.06945
1608	13.269	26.7687		11.9084	25.1894		9.0277	30.4995		18.0468	24.8708		21.095	21.1066		0.222642	1.11454
1609	13.3498	26.7233		11.8294	25.282		8.87222	30.5414		18.1728	24.7499		21.0319	20.9517		0.201567	1.15864
1610	13.4291	26.6871		11.7537	25.3715		8.719	30.5779		18.3063	24.6258		20.9647	20.8014		0.182041	1.20149
1611	13.5063	26.6602		11.6818	25.4574		8.56867	30.6087		18.447	24.4989		20.8932	20.6559		0.164005	1.24283
1612	13.5812	26.6429		11.6143	25.5389		8.42182	30.6333		18.594	24.3697		20.8169	20.5154		0.147394	1.2824
1613	13.6533	26.6351		11.5515	25.6154		8.27901	30.6514		18.7468	24.2388		20.7356	20.38		0.132141	1.31994
1614	13.7225	26.6369		11.4938	25.6865		8.14075	30.6626		18.9047	24.1068		20.6488	20.2497		0.118176	1.35522
1615	13.7883	26.6482		11.4414	25.7515		8.0075	30.6665		19.067	23.9744		20.5563	20.1245		0.105427	1.388
1616	13.8506	26.669		11.3948	25.8101		7.87971	30.6629		19.233	23.8424		20.4577	20.0044		0.0938235	1.41806
1617	13.9091	26.6991		11.3539	25.8617		7.75772	30.6514		19.4019	23.7116		20.3529	19.8892		0.083292	1.4452
1618	13.9637	26.7384		11.3189	25.9062		7.64188	30.6319		19.5729	23.5827		20.2416	19.7789		0.0737615	1.46923
1619	14.0143	26.7865		11.29	25.9431		7.53244	30.6041		19.7454	23.4567		20.1237	19.6731		0.0651619	1.49
1620	14.0608	26.8433		11.2671	25.9722		7.42963	30.5679		19.9187	23.3345		19.9988	19.5717		0.0574247	1.50737
1621	14.1031	26.9084		11.2501	25.9935		7.3336	30.5231		20.0919	23.2168		19.8671	19.4743		0.0504837	1.52122
1622	14.1412	26.9815		11.2389	26.0068		7.24445	30.4695		20.2645	23.1046		19.7284	19.3807		0.0442753	1.53148
1623	14.1752	27.0621		11.2335	26.012		7.16225	30.4072		20.4358	22.9988		19.5827	19.2904		0.0387384	1.53809
1624	14.2051	27.1499		11.2335	26.0093		7.08699	30.3361		20.6051	22.9001		19.4301	19.2031		0.0338153	1.54102
1625	14.231	27.2444		11.2386	25.9986		7.01862	30.2562		20.7719	22.8093		19.2707	19.1185		0.0294512	1.54028
1626	14.2531	27.3452		11.2487	25.9802		6.95703	30.1675		20.9357	22.7273		19.1046	19.0362		0.025595	1.53591
1627	14.2715	27.4517		11.2634	25.9543		6.90208	30.0701		21.096	22.6547		18.9322	18.9557		0.0221986	1.52798
1628	14.2865	27.5636		11.2822	25.9211		6.85356	29.9642		21.2523	22.5922		18.7538	18.8766		0.0192177	1.51658
1629	14.2983	27.6802		11.3049	25.8811		6.81124	29.8498		21.4044	22.5403		18.5697	18.7986		0.0166111	1.50184
1630	14.307	27.8012		11.3308	25.8344		6.77484	29.7273		21.5518	22.4996		18.3804	18.7213		0.0143414	1.48392
1631	14.3131	27.9259		11.3597	25.7817		6.74404	29.5967		21.6944	22.4705		18.1864	18.6442		0.0123741	1.46301
1632	14.3166	28.054		11.3909	25.7234		6.7185	29.4584		21.8318	22.4534		17.9883	18.5672		0.0106782	1.43932
1633	14.318	28.1848		11.4241	25.6599		6.69784	29.3128		21.964	22.4485		17.7867	18.4897		0.00922598	1.41308
1634	14.3176	28.3179		11.4587	25.5918		6.68166	29.16		22.0907	22.4561		17.5823	18.4116		0.00799249	1.38454
1635	14.3154	28.4528		11.4943	25.5197		6.66954	29.0006		22.212	22.4763		17.3759	18.3325		0.00695591	1.35399
1636	14.312	28.5891		11.5302	25.4443		6.66104	28.8349		22.3278	22.5091		17.1683	18.2522		0.00609725	1.32171
1637	14.3074	28.7262		11.5662	25.366		6.65572	28.6634		22.438	22.5543		16.9602	18.1706		0.00540022	1.28802
1638	14.302	28.8637		11.6015	25.2856		6.65313	28.4865		22.5427	22.612		16.7526	18.0875		0.00485119	1.25322
1639	14.296	29.0012		11.6358	25.2036		6.65282	28.3048		22.642	22.6818		16.5463	18.0028		0.00443907	1.21764
1640	14.2895	29.1383		11.6686	25.1207		6.65433	28.1189		22.7358	22.7635		16.3422	17.9165		0.0041552	1.18161
1641	14.2827	29.2746		11.6995	25.0375		6.65723	27.9292		22.8241	22.8566		16.1411	17.8285		0.00399334	1.14547
1642	14.2758	29.4096		11.7279	24.9546		6.66109	27.7365		22.9072	22.9606		15.9441	17.7391		0.00394954	1.10954
1643	14.2689	29.543		11.7536	24.8726		6.6655	27.5412		22.985	23.0751		15.752	17.6481		0.00402215	1.07414
1644	14.2619	29.6745		11.776	24.7919		6.67007	27.3441		23.0574	23.1994		15.5655	17.556		0.00421175	1.03961
1645	14.2551	29.8038		11.7949	24.7131		6.67444	27.1459		23.1246	23.3327		15.3855	17.4629		0.00452114	1.00624
1646	14.2482	29.9305		11.8099	24.6366		6.67828	26.9471		23.1866	23.4745		15.2128	17.369		0.00495534	0.974334
1647	14.2414	30.0543		11.8206	24.5629		6.68129	26.7485		23.2432	23.6239		15.0481	17.2748		0.00552161	0.944178
1648	14.2345	30.1749		11.8268	24.4923		6.68319	26.5507		23.2943	23.78		14.8919	17.1808		0.00622945	0.916037
1649	14.2274	30.2921		11.8282	24.4251		6.68379	26.3545		23.3399	23.9419		14.745	17.0872		0.00709063	0.890158
1650	14.2199	30.4057		11.8245	24.3616		6.68288	26.1606		23.3798	24.1088		14.6078	16.9948		0.00811925	0.866768
1651	14.2119	30.5154		11.8157	24.3019		6.68033	25.9696		23.4138	24.2797		14.4807	16.904		0.00933177	0.846069
1652	14.2031	30.621		11.8015	24.2462		6.67605	25.7822		23.4415	24.4536		14.364	16.8155		0.0107471	0.828243
1653	14.1934	30.7224		11.7817	24.1946		6.67	25.5991		23.4628	24.6296		14.2581	16.7298		0.0123865	0.813444
1654	14.1824	30.8192		11.7563	24.147		6.66216	25.421		23.4772	24.8067		14.163	16.6478		0.0142739	0.801799
1655	14.1699	30.9115		11.7252	24.1034		6.65261	25.2484		23.4845	24.9838		14.0789	16.57		0.0164358	0.793409
1656	14.1555	30.999		11.6884	24.0637		6.64142	25.0819		23.4841	25.1601		14.0056	16.4973		0.0189013	0.788346
1657	14.1391	31.0816		11.6458	24.0278		6.62874	24.9221		23.4756	25.3346		13.9431	16.4303		0.0217019	0.786653
1658	14.1202	31.1592		11.5975	23.9954		6.61476	24.7696		23.4587	25.5063		13.8913	16.3698		0.0248721	0.788346
1659	14.0986	31.2317		11.5435	23.9664		6.59969	24.6248		23.4328	25.6744		13.8497	16.3166		0.028449	0.793409
1660	14.074	31.2991		11.484	23.9404		6.58382	24.4882		23.3974	25.8381		13.8181	16.2713		0.0324721	0.801799
1661	14.0461	31.3612		11.4191	23.9172		6.56743	24.36		23.3521	25.9964		13.796	16.2348		0.0369837	0.813444
1662	14.0146	31.418		11.349	23.8965		6.55088	24.2408		23.2964	26.1488		13.783	16.2075		0.0420286	0.828243
1663	13.9793	31.4695		11.2739	23.8778		6.53451	24.1307		23.2299	26.2945		13.7784	16.1903		0.0476538	0.846069
1664	13.94	31.5157		11.194	23.861		6.51872	24.03		23.1521	26.4329		13.7818	16.1837		0.0539087	0.866768
1665	13.8964	31.5565		11.1096	23.8455		6.50391	23.9388		23.0628	26.5636		13.7924	16.1882		0.0608446	0.890158
1666	13.8484	31.592		11.021	23.8312		6.49051	23.8573		22.9615	26.6859		13.8096	16.2044		0.0685147	0.916037
1667	13.7959	31.6222		10.9285	23.8176		6.47894	23.7854		22.8481	26.7997		13.8327	16.2326		0.0769738	0.944178
1668	13.7388	31.6471		10.8326	23.8045		6.46964	23.7231		22.7224	26.9045		13.8611	16.2732		0.0862776	0.974334
1669	13.6771	31.6668		10.7336	23.7915		6.46302	23.6704		22.5843	27.0003		13.894	16.3266		0.0964828	1.00624
1670	13.6106	31.6813		10.6319	23.7785		6.4595	23.627		22.4338	27.0868		13.9307	16.3928		0.107646	1.03961
1671	13.5396	31.6906		10.528	23.7652		6.45948	23.5927		22.271	27.1641		13.9707	16.4719		0.119825	1.07414
1672	13.4641	31.695		10.4223	23.7514		6.46334	23.5673		22.0961	27.2322		14.0131	16.5641		0.133076	1.10954
1673	13.3841	31.6943		10.3153	23.7369		6.47142	23.5504		21.9093	27.2913		14.0574	16.6692		0.147453	1.14547
1674	13.3	31.6888		10.2075	23.7216		6.48403	23.5415		21.711	27.3416		14.1031	16.787		0.16301	1.18161
1675	13.2119	31.6784		10.0992	23.7055		6.50146	23.5403		21.5019	27.3834		14.1495	16.9174		0.179798	1.21764
1676	13.1201	31.6634		9.99115	23.6885		6.52392	23.5462		21.2824	27.4171		14.1961	17.0598		0.197865	1.25322
1677	13.0249	31.6437		9.88365	23.6706		6.55159	23.5586		21.0533	27.4431		14.2425	17.214		0.217253	1.28802
1678	12.9266	31.6196		9.7772	23.6517		6.5846	23.577		20.8153	27.4618		14.2882	17.3793		0.238004	1.32171
1679	12.8257	31.591		9.67227	23.6321		6.62301	23.6008		20.5695	27.4738		14.333	17.5552		0.260149	1.35399
1680	12.7225	31.5581		9.56928	23.6118		6.66682	23.6292		20.3167	27.4797		14.3764	17.7409		0.283718	1.38454
1681	12.6176	31.5211		9.46864	23.5909		6.71598	23.6616		20.0581	27.48		14.4182	17.9356		0.308732	1.41308
1682	12.5112	31.4799		9.37074	23.5695		6.77037	23.6973		19.7947	27.4754		14.4581	18.1387		0.335205	1.43932
1683	12.4041	31.4347		9.27593	23.5478		6.82979	23.7355		19.5279	27.4664		14.496	18.349		0.363141	1.46301
1684	12.2966	31.3857		9.18454	23.526		6.89399	23.7756		19.2588	27.4536		14.5316	18.5658		0.392539	1.48392
1685	12.1893	31.3329		9.09685	23.5044		6.96266	23.8169		18.9887	27.4377		14.5649	18.788		0.423385	1.50184
1686	12.0826	31.2764		9.0131	23.483		7.03542	23.8586		18.719	27.4191		14.5958	19.0145		0.455658	1.51658
1687	11.9772	31.2165		8.9335	23.4622		7.11182	23.9		18.4509	27.3985		14.6241	19.2443		0.489326	1.52798
1688	11.8736	31.1531		8.85823	23.442		7.19137	23.9404		18.1859	27.3764		14.6497	19.4764		0.524346	1.53591
1689	11.7722	31.0864		8.78739	23.4228		7.27352	23.9793		17.9252	27.3531		14.6727	19.7096		0.560665	1.54028
1690	11.6736	31.0165		8.72108	23.4047		7.35767	24.0159		17.6702	27.3292		14.693	19.9428		0.598217	1.54102
1691	11.5782	30.9436		8.65933	23.3879		7.44319	24.0497		17.4221	27.3049		14.7104	20.175		0.636929	1.53809
1692	11.4866	30.8679		8.60216	23.3726		7.5294	24.0801		17.1821	27.2805		14.725	20.4051		0.676714	1.53148
1693	11.3991	30.7893		8.54954	23.3589		7.61559	24.1066		16.9514	27.2563		14.7366	20.6321		0.717477	1.52122
1694	11.3163	30.7082		8.50139	23.347		7.70103	24.1287		16.7312	27.2325		14.7451	20.855		0.759109	1.50737
1695	11.2385	30.6246		8.45762	23.337		7.78499	24.146		16.5225	27.2092		14.7505	21.0727		0.801497	1.49
1696	11.166	30.5388		8.41812	23.329		7.86672	24.1581		16.3263	27.1863		14.7525	21.2845		0.844514	1.46923
1697	11.0993	30.4508		8.38274	23.3231		7.94545	24.1647		16.1434	27.1641		14.7512	21.4894		0.888028	1.4452
1698	11.0386	30.3609		8.35132	23.3193		8.02046	24.1654		15.9747	27.1422		14.7461	21.6867		0.931898	1.41806
1699	10.9842	30.2693		8.3237	23.3177		8.09101	24.1601		15.8208	27.1208		14.7373	21.8757		0.975976	1.388
1700	10.9363	30.1761		8.29969	23.3183		8.15639	24.1486		15.6824	27.0996		14.7243	22.0556		1.02011	1.35522
1701	10.8952	30.0815		8.27911	23.3211		8.21595	24.1307		15.56	27.0785		14.7071	22.226		1.06415	1.31994
1702	10.8609	29.9858		8.26178	23.326		8.26903	24.1063		15.454	27.0572		14.6853	22.3864		1.10792	1.2824
1703	10.8337	29.8891		8.24752	23.3331		8.31505	24.0754		15.3647	27.0356		14.6586	22.5363		1.15128	1.24283
1704	10.8136	29.7916		8.23617	23.3421		8.35347	24.0379		15.2925	27.0133		14.6269	22.6755		1.19405	1.20149
1705	10.8008	29.6935		8.22756	23.353		8.3838	23.9939		15.2374	26.9901		14.5897	22.8037		1.23607	1.15864
1706	10.7951	29.5951		8.22157	23.3657		8.40561	23.9435		15.1994	26.9658		14.5469	22.9207		1.2772	1.11454
1707	10.7966	29.4964		8.21807	23.38		8.41855	23.8867		15.1786	26.9402		14.4982	23.0264		1.31727	1.06945
1708	10.8054	29.3978		8.21695	23.3958		8.42233	23.8238		15.1747	26.9128		14.4432	23.1209		1.35613	1.02363
1709	10.8212	29.2993		8.21813	23.4128		8.41671	23.7547		15.1877	26.8835		14.3817	23.2042		1.39363	0.977334
1710	10.8441	29.2011		8.22156	23.4309		8.40156	23.6798		15.2171	26.8522		14.3136	23.2765		1.42965	0.930805
1711	10.8738	29.1035		8.22718	23.4497		8.37678	23.5991		15.2627	26.8184		14.2386	23.338		1.46405	0.884281
1712	10.9103	29.0065		8.23498	23.4692		8.34239	23.513		15.3239	26.7822		14.1565	23.3889		1.49671	0.837989
1713	10.9533	28.9102		8.24495	23.489		8.29844	23.4216		15.4004	26.7433		14.0673	23.4296		1.52752	0.792139
1714	11.0027	28.8148		8.25709	23.5088		8.24508	23.3252		15.4914	26.7015		13.9708	23.4604		1.55639	0.746931
1715	11.0581	28.7203		8.27142	23.5284		8.18251	23.2241		15.5963	26.6568		13.867	23.4817		1.58322	0.702546
1716	11.1194	28.6269		8.28796	23.5474		8.111	23.1184		15.7145	26.6091		13.756	23.4941		1.60794	0.659149
1717	11.1863	28.5346		8.30676	23.5657		8.0309	23.0084		15.8452	26.5582		13.6376	23.4979		1.63049	0.61689
1718	11.2584	28.4433		8.32783	23.5828		7.94258	22.8945		15.9875	26.5041		13.5122	23.4936		1.65082	0.575899
1719	11.3354	28.3532		8.35121	23.5985		7.8465	22.7767		16.1406	26.4467		13.3797	23.4818		1.66888	0.536291
1720	11.417	28.2642		8.3769	23.6126		7.74314	22.6555		16.3034	26.3861		13.2405	23.463		1.68466	0.49816
1721	11.5027	28.1762		8.40492	23.6247		7.63304	22.531		16.4752	26.3221		13.0947	23.4377		1.69814	0.461585
1722	11.5922	28.0893		8.43525	23.6345		7.51677	22.4035		16.6547	26.2548		12.9428	23.4065		1.70931	0.426628
1723	11.6851	28.0033		8.46785	23.642		7.39491	22.2733		16.841	26.1841		12.7849	23.3697		1.7182	0.393334
1724	11.7808	27.9183		8.50267	23.6467		7.26808	22.1406		17.0329	26.1099		12.6215	23.328		1.72482	0.361733
1725	11.8789	27.834		8.53962	23.6486		7.13693	22.0056		17.2293	26.0323		12.453	23.2817		1.72921	0.33184
1726	11.979	27.7504		8.57859	23.6474		7.00208	21.8686		17.4289	25.9511		12.2798	23.2313		1.73141	0.303658
1727	12.0805	27.6674		8.61943	23.6431		6.86419	21.7299		17.6307	25.8663		12.1025	23.1773		1.73147	0.277175
1728	12.1828	27.5848		8.66198	23.6356		6.72389	21.5897		17.8332	25.7778		11.9215	23.1199		1.72946	0.252371
1729	12.2855	27.5026		8.70601	23.6248		6.58181	21.4482		18.0352	25.6854		11.7374	23.0597		1.72545	0.229212
1730	12.388	27.4206		8.75129	23.6108		6.43856	21.3057		18.2356	25.5892		11.5506	22.9967		1.71951	0.207659
1731	12.4897	27.3388		8.79757	23.5936		6.29473	21.1625		18.4329	25.4889		11.3617	22.9314		1.71175	0.187663
1732	12.5899	27.257		8.84453	23.5733		6.15088	21.0188		18.6259	25.3844		11.1712	22.864		1.70224	0.169168
1733	12.6882	27.1752		8.89186	23.5501		6.00755	20.875		18.8134	25.2755		10.9796	22.7946		1.6911	0.152116
1734	12.784	27.0932		8.93922	23.5241		5.86523	20.7312		18.9941	25.162		10.7875	22.7234		1.67842	0.136441
1735	12.8766	27.0112		8.98626	23.4957		5.72436	20.5879		19.1668	25.0437		10.5954	22.6505		1.66431	0.122076
1736	12.9654	26.929		9.03259	23.4651		5.58537	20.4453		19.3302	24.9205		10.4037	22.5761		1.6489	0.10895
1737	13.05	26.8467		9.07785	23.4327		5.44862	20.3038		19.4833	24.7921		10.2128	22.5		1.63229	0.0969933
1738	13.1297	26.7643		9.12166	23.3989		5.31442	20.1636		19.625	24.6584		10.0232	22.4225		1.61463	0.0861329
1739	13.2039	26.682		9.16363	23.3642		5.18304	20.0251		19.7543	24.519		9.83533	22.3434		1.59602	0.0762976
1740	13.2723	26.5998		9.20339	23.329		5.05472	19.8888		19.8702	24.3739		9.64948	22.2626		1.5766	0.0674166
1741	13.3342	26.5179		9.2406	23.2938		4.9296	19.7548		19.9719	24.2228		9.466	22.1803		1.5565	0.0594206
1742	13.3892	26.4366		9.2749	23.2592		4.80783	19.6237		20.0587	24.0657		9.28516	22.0962		1.53585	0.0522422
1743	13.437	26.3561		9.306	23.2257		4.68948	19.4957		20.1299	23.9023		9.10721	22.0103		1.5148	0.0458164
1744	13.4771	26.2768		9.33359	23.1939		4.57457	19.3713		20.1849	23.7326		8.93236	21.9224		1.49348	0.0400805
1745	13.5092	26.1989		9.35744	23.1643		4.4631	19.2508		20.2235	23.5564		8.76077	21.8326		1.47202	0.0349753
1746	13.533	26.1228		9.37731	23.1376		4.35502	19.1346		20.2451	23.3739		8.59258	21.7405		1.45057	0.0304441
1747	13.5484	26.049		9.39302	23.1142		4.25023	19.0232		20.2499	23.1849		8.42786	21.6463		1.42926	0.0264337
1748	13.5551	25.978		9.40444	23.0946		4.14862	18.9168		20.2376	22.9895		8.26668	21.5496		1.40824	0.0228944
1749	13.5531	25.9101		9.41147	23.0795		4.05003	18.8158		20.2084	22.7878		8.10906	21.4505		1.38763	0.0197794
1750	13.5422	25.8461		9.41405	23.0692		3.95429	18.7205		20.1625	22.5801		7.95499	21.3488		1.36757	0.0170456
1751	13.5227	25.7863		9.41216	23.0642		3.86121	18.6314		20.1003	22.3664		7.80444	21.2445		1.3482	0.0146529
1752	13.4944	25.7314		9.40584	23.0648		3.77057	18.5487		20.0224	22.147		7.65733	21.1376		1.32964	0.0125647
1753	13.4577	25.6819		9.39515	23.0714		3.68214	18.4726		19.9293	21.9223		7.51358	21.0279		1.31201	0.0107471
1754	13.4126	25.6385		9.3802	23.0842		3.59571	18.4034		19.8218	21.6925		7.37309	20.9155		1.29544	0.00916957
1755	13.3594	25.6016		9.36114	23.1035		3.51103	18.3414		19.7007	21.4583		7.23572	20.8004		1.28003	0.00780403
1756	13.2985	25.5719		9.33814	23.1293		3.42787	18.2868		19.567	21.2199		7.10136	20.6827		1.26589	0.00662527
1757	13.2302	25.5499		9.31141	23.1616		3.34601	18.2396		19.4219	20.978		6.96985	20.5624		1.25311	0.0056105
1758	13.155	25.5361		9.28119	23.2006		3.26524	18.2		19.2663	20.7331		6.84104	20.4396		1.24178	0.0047393
1759	13.0734	25.531		9.24774	23.2461		3.18536	18.1681		19.1016	20.4858		6.71478	20.3145		1.23197	0.00399339
1760	12.9857	25.535		9.21133	23.2978		3.10617	18.1438		18.929	20.2369		6.59092	20.1871		1.22374	0.00335647
1761	12.8926	25.5484		9.17225	23.3557		3.02753	18.1273		18.7497	19.9871		6.46931	20.0576		1.21715	0.00281409
1762	12.7946	25.5717		9.1308	23.4193		2.94928	18.1183		18.5653	19.7371		6.34981	19.9263		1.21224	0.00235347
1763	12.6922	25.6051		9.0873	23.4884		2.87131	18.1169		18.377	19.4877		6.23229	19.7934		1.20902	0.00196333
1764	12.5862	25.6487		9.04204	23.5625		2.79353	18.1228		18.1861	19.2398		6.11664	19.6591		1.2075	0.00163377
1765	12.477	25.7026		8.99534	23.6411		2.71589	18.1359		17.9941	18.9942		6.00274	19.5236		1.20769	0.00135614
1766	12.3653	25.7669		8.94751	23.7236		2.63835	18.1558		17.8023	18.7519		5.89051	19.3873		1.20955	0.00112287
1767	12.2516	25.8413		8.89884	23.8096		2.56089	18.1824		17.6119	18.5136		5.77987	19.2504		1.21304	0.00092741
1768	12.1365	25.9259		8.84962	23.8984		2.48356	18.2152		17.4242	18.2805		5.67077	19.1132		1.21813	0.00076406
1769	12.0205	26.0202		8.80012	23.9894		2.4064	18.254		17.2403	18.0532		5.56317	18.976		1.22473	0.000627909
1770	11.9043	26.124		8.7506	24.0818		2.32949	18.2983		17.0613	17.8329		5.45706	18.8392		1.23276	0.000514732
1771	11.7882	26.2366		8.70132	24.1752		2.25295	18.3477		16.8882	17.6204		5.35243	18.7029		1.24213	0.0004209
1772	11.6728	26.3577		8.65249	24.2687		2.17689	18.4017		16.7219	17.4166		5.24931	18.5675		1.25272	0.000343314
1773	11.5584	26.4865		8.60432	24.3618		2.10148	18.4599		16.5632	17.2224		5.14772	18.4333		1.26442	0.000279331
1774	11.4455	26.6224		8.55702	24.4538		2.02689	18.5218		16.4128	17.0386		5.04774	18.3006		1.27707	0.000226704
1775	11.3344	26.7644		8.51075	24.5441		1.95332	18.5867		16.2712	16.8661		4.94941	18.1696		1.29055	0.000183533
1776	11.2253	26.9116		8.46567	24.6322		1.88097	18.6543		16.139	16.7056		4.85283	18.0405		1.30469	0.000148212
1777	11.1186	27.0632		8.42192	24.7174		1.81006	18.724		16.0164	16.5579		4.75808	17.9136		1.31934	0.00011939
1778	11.0145	27.2182		8.37962	24.7993		1.74083	18.7952		15.9038	16.4236		4.66527	17.7892		1.33432	9.59326e-05
1779	10.913	27.3753		8.33889	24.8775		1.67352	18.8674		15.8011	16.3033		4.5745	17.6673		1.34948	7.68916e-05
1780	10.8144	27.5336		8.2998	24.9515		1.60837	18.9401		15.7085	16.1976		4.48588	17.5482		1.36463	6.1476e-05
1781	10.7186	27.692		8.26245	25.0211		1.54563	19.0128		15.6258	16.1069		4.39954	17.4319		1.37961	4.90283e-05
1782	10.6258	27.8492		8.22689	25.086		1.48555	19.085		15.5529	16.0316		4.31557	17.3187		1.39426	3.90034e-05
1783	10.536	28.0042		8.19317	25.1459		1.42835	19.1563		15.4894	15.972		4.2341	17.2086		1.4084	3.09508e-05
1784	10.4491	28.1557		8.16133	25.2008		1.37429	19.2261		15.4351	15.9282		4.15523	17.1017		1.42189	2.44995e-05
1785	10.365	28.3028		8.13141	25.2506		1.32359	19.2941		15.3896	15.9005		4.07905	16.998		1.43456	1.93445e-05
1786	10.2838	28.4444		8.10343	25.2953		1.27646	19.36		15.3524	15.8887		4.00565	16.8976		1.4463	1.52361e-05
1787	10.2052	28.5794		8.07739	25.3349		1.23311	19.4233		15.3229	15.8929		3.9351	16.8005		1.45696	1.19704e-05
1788	10.1293	28.7068		8.0533	25.3698		1.19372	19.4837		15.3008	15.9127		3.86746	16.7068		1.46643	9.38136e-06
1789	10.0558	28.8258		8.03115	25.3999		1.15847	19.5411		15.2853	15.948		3.80279	16.6164		1.47462	7.33411e-06
1790	9.9847	28.9355		8.01092	25.4257		1.1275	19.5952		15.276	15.9984		3.7411	16.5294		1.48143	5.71957e-06
1791	9.91579	29.0353		7.99261	25.4474		1.10096	19.6457		15.2724	16.0633		3.6824	16.4457		1.48681	4.4497e-06
1792	9.84896	29.1245		7.97619	25.4655		1.07895	19.6926		15.2739	16.1422		3.6267	16.3653		1.49069	3.45363e-06
1793	9.78409	29.2025		7.96161	25.4802		1.06156	19.7358		15.2801	16.2345		3.57396	16.2883		1.49305	2.67454e-06
1794	9.72105	29.269		7.94885	25.4922		1.04887	19.7752		15.2904	16.3395		3.52415	16.2146		1.49387	2.06699e-06
1795	9.65974	29.3236		7.93786	25.5018		1.04092	19.8107		15.3045	16.4563		3.4772	16.1444		1.49315	1.59477e-06
1796	9.60006	29.3661		7.92859	25.5096		1.03773	19.8424		15.3221	16.584		3.43303	16.0776		1.49091	1.22915e-06
1797	9.54191	29.3964		7.92099	25.5162		1.0393	19.8703		15.3429	16.7219		3.39154	16.0142		1.48718	9.47394e-07
1798	9.48523	29.4145		7.91501	25.522		1.04562	19.8946		15.3667	16.8688		3.35264	15.9545		1.48202	7.31664e-07
1799	9.42995	29.4205		7.91057	25.5277		1.05663	19.9152		15.3934	17.0239		3.3162	15.8984		1.47549	5.68029e-07
1800	9.37603	29.4148		7.90762	25.5337		1.07227	19.9323		15.4228	17.1861		3.28209	15.8461		1.46766	4.45735e-07
1801	9.32343	29.3975		7.90609	25.5407		1.09244	19.9461		15.4551	17.3544		3.25016	15.7978		1.45865	3.56619e-07
1802	9.27215	29.3692		7.90592	25.5491		1.11705	19.9567		15.4903	17.5277		3.22026	15.7536		1.44854	2.94645e-07
1803	9.22217	29.3303		7.90702	25.5594		1.14596	19.9643		15.5285	17.7051		3.19225	15.7138		1.43745	2.55571e-07
1804	9.17351	29.2814		7.90933	25.5722		1.17902	19.9689		15.57	17.8856		3.16596	15.6786		1.4255	2.36697e-07
1805	9.12617	29.2231		7.91278	25.5879		1.21607	19.9709		15.6152	18.0682		3.14124	15.6483		1.41282	2.36711e-07
1806	9.08017	29.1563		7.91729	25.6068		1.25693	19.9702		15.6643	18.2521		3.11794	15.6231		1.39955	2.55617e-07
1807	9.03555	29.0816		7.9228	25.6294		1.30141	19.9672		15.7176	18.4363		3.09589	15.6034		1.38581	2.94728e-07
1808	8.99235	28.9998		7.92923	25.6558		1.3493	19.9619		15.7758	18.6201		3.07497	15.5895		1.37174	3.56747e-07
1809	8.95058	28.9119		7.93652	25.6865		1.40038	19.9544		15.8391	18.8028		3.05502	15.5817		1.35748	4.45923e-07
1810	8.9103	28.8185		7.94459	25.7215		1.45443	19.9449		15.9082	18.9838		3.03593	15.5803		1.34316	5.68298e-07
1811	8.87153	28.7207		7.9534	25.761		1.51121	19.9334		15.9834	19.1625		3.01758	15.5859		1.32889	7.32045e-07
1812	8.83432	28.6193		7.96286	25.805		1.57049	19.92		16.0652	19.3384		2.99987	15.5986		1.31481	9.47927e-07
1813	8.79868	28.515		7.97293	25.8535		1.63202	19.9049		16.1541	19.5113		2.98271	15.6189		1.30102	1.22989e-06
1814	8.76465	28.4087		7.98355	25.9064		1.69556	19.8879		16.2506	19.6809		2.96602	15.6471		1.28763	1.5958e-06
1815	8.73224	28.3013		7.99466	25.9636		1.76087	19.8691		16.3549	19.847		2.94975	15.6835		1.27473	2.06842e-06
1816	8.70149	28.1935		8.00619	26.0249		1.82771	19.8485		16.4676	20.0096		2.93386	15.7285		1.2624	2.67651e-06
1817	8.67239	28.0859		8.01811	26.0899		1.89583	19.8261		16.5889	20.1686		2.91831	15.7823		1.25073	3.45633e-06
1818	8.64496	27.9792		8.03035	26.1582		1.96501	19.8018		16.719	20.3244		2.90311	15.8451		1.23976	4.45341e-06
1819	8.61921	27.8741		8.04284	26.2295		2.03504	19.7756		16.8581	20.477		2.88824	15.9171		1.22955	5.72465e-06
1820	8.59514	27.7711		8.05554	26.3032		2.10568	19.7474		17.0063	20.6267		2.87374	15.9985		1.22014	7.34104e-06
1821	8.57276	27.6706		8.06838	26.3787		2.17674	19.7172		17.1636	20.774		2.85963	16.0894		1.21154	9.3908e-06
1822	8.55208	27.573		8.08129	26.4553		2.24803	19.6849		17.3299	20.9193		2.84596	16.1897		1.20377	1.19833e-05
1823	8.5331	27.4787		8.09419	26.5325		2.31936	19.6504		17.5052	21.063		2.83279	16.2994		1.19684	1.52535e-05
1824	8.51585	27.388		8.107	26.6095		2.39058	19.6137		17.6891	21.2058		2.82018	16.4184		1.19072	1.9368e-05
1825	8.50033	27.301		8.11965	26.6855		2.46152	19.5747		17.8814	21.3481		2.8082	16.5464		1.18541	2.45312e-05
1826	8.48659	27.2179		8.13203	26.7596		2.53206	19.5335		18.0816	21.4906		2.79694	16.6833		1.18088	3.09935e-05
1827	8.47466	27.1387		8.14406	26.831		2.60206	19.4899		18.2893	21.6338		2.78649	16.8286		1.17708	3.90606e-05
1828	8.4646	27.0635		8.15561	26.899		2.67143	19.4441		18.5039	21.7785		2.77694	16.982		1.17398	4.91049e-05
1829	8.45647	26.9922		8.16658	26.9625		2.74007	19.396		18.7248	21.9251		2.76838	17.1428		1.17152	6.15782e-05
1830	8.45035	26.9246		8.17685	27.0207		2.80789	19.3458		18.9513	22.0743		2.76091	17.3105		1.16965	7.70277e-05
1831	8.44633	26.8608		8.18629	27.0728		2.87485	19.2935		19.1827	22.2267		2.75462	17.4843		1.16831	9.61135e-05
1832	8.44452	26.8004		8.19478	27.1179		2.94089	19.2392		19.4183	22.3826		2.74961	17.6636		1.16743	0.00011963
1833	8.44505	26.7432		8.20218	27.1552		3.00597	19.183		19.6572	22.5427		2.74596	17.8474		1.16696	0.000148529
1834	8.44804	26.6889		8.20837	27.1839		3.07006	19.1253		19.8986	22.7072		2.74376	18.035		1.16681	0.000183951
1835	8.45365	26.6374		8.21322	27.2033		3.13316	19.0661		20.1417	22.8765		2.74308	18.2252		1.16693	0.000227254
1836	8.46204	26.5882		8.2166	27.2126		3.19526	19.0057		20.3857	23.051		2.74401	18.417		1.16725	0.000280052
1837	8.47338	26.541		8.21839	27.2113		3.25635	18.9443		20.6296	23.2308		2.74659	18.6095		1.1677	0.000344258
1838	8.48782	26.4955		8.21849	27.1989		3.31645	18.8822		20.8728	23.416		2.7509	18.8015		1.16821	0.000422133
1839	8.50557	26.4514		8.2168	27.1748		3.37558	18.8198		21.1143	23.6067		2.75698	18.9918		1.16872	0.000516337
1840	8.52678	26.4084		8.21323	27.1388		3.43375	18.7573		21.3536	23.8029		2.76488	19.1793		1.16916	0.000629995
1841	8.55162	26.366		8.20773	27.0905		3.49098	18.695		21.5898	24.0045		2.77461	19.3629		1.16949	0.000766762
1842	8.58027	26.3241		8.20024	27.0298		3.54731	18.6332		21.8224	24.2113		2.78621	19.5413		1.16962	0.000930903
1843	8.61287	26.2823		8.19075	26.9566		3.60274	18.5723		22.0508	24.423		2.79969	19.7134		1.16952	0.00112738
1844	8.64956	26.2403		8.17926	26.871		3.65731	18.5126		22.2744	24.6393		2.81506	19.8782		1.16913	0.00136193
1845	8.69044	26.198		8.16579	26.7731		3.71104	18.4543		22.4928	24.86		2.8323	20.0345		1.16839	0.0016412
1846	8.7356	26.155		8.15039	26.6631		3.76393	18.3978		22.7058	25.0845		2.85142	20.1813		1.16726	0.00197284
1847	8.7851	26.1112		8.13315	26.5416		3.81601	18.3432		22.9129	25.3124		2.8724	20.3176		1.16569	0.00236562
1848	8.83896	26.0666		8.11417	26.4089		3.86727	18.291		23.114	25.5431		2.89521	20.4426		1.16363	0.00282957
1849	8.89717	26.0208		8.09358	26.2656		3.91773	18.2411		23.309	25.7761		2.91982	20.5555		1.16105	0.00337613
1850	8.95967	25.9739		8.07156	26.1125		3.96736	18.1939		23.4978	26.0109		2.94621	20.6556		1.15791	0.0040183
1851	9.02637	25.9259		8.04828	25.9502		4.01617	18.1495		23.6806	26.2468		2.97433	20.7421		1.15417	0.0047708
1852	9.09712	25.8766		8.02395	25.7797		4.06412	18.1079		23.8573	26.4832		3.00414	20.8148		1.14978	0.00565022
1853	9.17174	25.8262		7.99881	25.6019		4.11119	18.0693		24.0282	26.7195		3.03561	20.873		1.14474	0.00667523
1854	9.25	25.7747		7.97311	25.4178		4.15735	18.0337		24.1935	26.9551		3.06869	20.9167		1.13899	0.00786673
1855	9.33161	25.7222		7.9471	25.2285		4.20254	18.001		24.3536	27.1894		3.10334	20.9457		1.13253	0.00924805
1856	9.41625	25.6688		7.92106	25.0351		4.24671	17.9712		24.5088	27.4217		3.13951	20.9599		1.12532	0.0108451
1857	9.50355	25.6147		7.89528	24.8388		4.2898	17.9443		24.6595	27.6516		3.17716	20.9596		1.11735	0.0126867
1858	9.59309	25.5601		7.87004	24.6407		4.33174	17.92		24.8062	27.8785		3.21625	20.9448		1.10861	0.0148046
1859	9.68444	25.5052		7.84562	24.442		4.37246	17.8982		24.9492	28.1018		3.25674	20.9161		1.09909	0.0172336
1860	9.77709	25.4501		7.82231	24.244		4.41186	17.8788		25.0892	28.321		3.29859	20.874		1.08879	0.0200118
1861	9.87055	25.3952		7.80037	24.0477		4.44985	17.8615		25.2267	28.5358		3.34176	20.819		1.07771	0.023181
1862	9.96427	25.3408		7.78006	23.8545		4.48634	17.846		25.362	28.7457		3.38622	20.7519		1.06586	0.0267864
1863	10.0577	25.2869		7.76162	23.6655		4.52121	17.832		25.4958	28.9503		3.43194	20.6735		1.05325	0.0308769
1864	10.1502	25.2341		7.74528	23.4816		4.55437	17.8193		25.6285	29.1493		3.47889	20.5849		1.03993	0.0355052
1865	10.2413	25.1825		7.73122	23.3041		4.58568	17.8076		25.7605	29.3424		3.52702	20.487		1.0259	0.0407278
1866	10.3304	25.1324		7.71961	23.1338		4.61504	17.7964		25.8924	29.5293		3.57632	20.3809		1.01123	0.0466049
1867	10.4168	25.084		7.71061	22.9718		4.64232	17.7856		26.0245	29.7098		3.62674	20.2679		0.99595	0.0532006
1868	10.5001	25.0377		7.70431	22.8188		4.6674	17.7747		26.1572	29.8838		3.67825	20.1492		0.980124	0.0605824
1869	10.5797	24.9937		7.7008	22.6757		4.69015	17.7634		26.2907	30.0509		3.7308	20.026		0.963817	0.0688217
1870	10.655	24.9522		7.70012	22.543		4.71043	17.7513		26.4254	30.2111		3.78436	19.8997		0.947101	0.0779928
1871	10.7257	24.9135		7.7023	22.4215		4.72814	17.7383		26.5614	30.3644		3.83887	19.7717		0.930058	0.088173
1872	10.7911	24.8776		7.70732	22.3116		4.74314	17.7239		26.6988	30.5105		3.89426	19.6432		0.912776	0.0994426
1873	10.851	24.8449		7.71514	22.2137		4.75531	17.7079		26.8378	30.6495		3.95048	19.5156		0.895351	0.111884
1874	10.905	24.8153		7.72567	22.128		4.76455	17.69		26.9782	30.7813		4.00743	19.3902		0.877881	0.12558
1875	10.9527	24.7891		7.73883	22.0549		4.77073	17.67		27.1202	30.9059		4.06503	19.2683		0.860473	0.140618
1876	10.9939	24.7663		7.75448	21.9944		4.77377	17.6476		27.2634	31.0232		4.12317	19.1512		0.843236	0.157082
1877	11.0283	24.7468		7.77249	21.9465		4.77356	17.6226		27.4078	31.1333		4.18172	19.0399		0.826282	0.175058
1878	11.0559	24.7308		7.79269	21.9111		4.77004	17.5949		27.553	31.2361		4.24056	18.9357		0.809724	0.19463
1879	11.0766	24.7182		7.8149	21.8881		4.76313	17.5643		27.6987	31.3317		4.29952	18.8396		0.793675	0.215883
1880	11.0902	24.7088		7.83893	21.8772		4.75277	17.5307		27.8445	31.42		4.35844	18.7525		0.778248	0.238895
1881	11.0969	24.7027		7.86459	21.878		4.73893	17.494		27.9899	31.5011		4.41713	18.6754		0.763552	0.263744
1882	11.0966	24.6996		7.89166	21.8901		4.72158	17.4541		28.1344	31.5751		4.47539	18.6089		0.749692	0.290502
1883	11.0895	24.6993		7.91995	21.913		4.70073	17.411		28.2774	31.6419		4.533	18.5539		0.736769	0.319235
1884	11.0758	24.7017		7.94924	21.9462		4.67638	17.3647		28.4182	31.7016		4.58972	18.5108		0.724874	0.350005
1885	11.0556	24.7065		7.97934	21.9891		4.64857	17.3152		28.5561	31.7542		4.6453	18.4801		0.714094	0.382864
1886	11.0293	24.7134		8.01003	22.0409		4.61735	17.2624		28.6905	31.7998		4.69947	18.4623		0.704502	0.417856
1887	10.997	24.7221		8.04114	22.1009		4.58281	17.2065		28.8205	31.8384		4.75197	18.4575		0.696164	0.455017
1888	10.9591	24.7323		8.07247	22.1685		4.54503	17.1475		28.9453	31.87		4.80251	18.466		0.689134	0.494373
1889	10.9159	24.7435		8.10387	22.2428		4.50414	17.0855		29.0642	31.8949		4.85081	18.4879		0.683451	0.535937
1890	10.8678	24.7556		8.13516	22.3231		4.46027	17.0205		29.1762	31.913		4.89655	18.523		0.679144	0.579712
1891	10.8151	24.768		8.16619	22.4085		4.4136	16.9528		29.2805	31.9244		4.93946	18.5712		0.676226	0.625689
1892	10.7582	24.7804		8.19684	22.4982		4.3643	16.8823		29.3763	31.9293		4.97924	18.6325		0.674698	0.673847
1893	10.6976	24.7924		8.22697	22.5915		4.31257	16.8093		29.4627	31.9277		5.0156	18.7064		0.674547	0.724149
1894	10.6334	24.8036		8.25647	22.6875		4.25863	16.7339		29.5389	31.92		5.04827	18.7926		0.675745	0.776548
1895	10.5662	24.8135		8.28523	22.7855		4.20272	16.6561		29.604	31.9061		5.07697	18.8907		0.678252	0.830984
1896	10.4963	24.8219		8.31317	22.8848		4.14509	16.5761		29.6572	31.8864		5.10145	19.0003		0.682012	0.887381
1897	10.4241	24.8283		8.3402	22.9845		4.086	16.4942		29.6979	31.8611		5.12148	19.1207		0.686961	0.945654
1898	10.3499	24.8323		8.36624	23.0841		4.02572	16.4104		29.7252	31.8304		5.13685	19.2514		0.69302	1.0057
1899	10.274	24.8338		8.39121	23.1829		3.96455	16.3248		29.7386	31.7946		5.14737	19.3918		0.700102	1.06742
1900	10.1967	24.8322		8.41505	23.2804		3.90275	16.2377		29.7374	31.754		5.15288	19.5414		0.708111	1.13068
1901	10.1184	24.8274		8.43769	23.376		3.84064	16.1491		29.7212	31.709		5.15325	19.6993		0.716942	1.19535
1902	10.0393	24.8191		8.45907	23.4692		3.77848	16.0593		29.6894	31.6598		5.14838	19.865		0.726484	1.2613
1903	9.95967	24.807		8.47913	23.5596		3.71659	15.9685		29.6416	31.6071		5.13821	20.0379		0.736623	1.32838
1904	9.87971	24.7911		8.4978	23.6468		3.65523	15.8767		29.5777	31.551		5.1227	20.2172		0.747241	1.39643
1905	9.79968	24.7711		8.51501	23.7307		3.59469	15.7841		29.4974	31.4922		5.10186	20.4023		0.75822	1.46529
1906	9.71975	24.747		8.5307	23.8108		3.53523	15.691		29.4006	31.4309		5.07573	20.5926		0.769441	1.53481
1907	9.64012	24.7186		8.54479	23.8871		3.4771	15.5974		29.2873	31.3679		5.04439	20.7874		0.780788	1.60482
1908	9.56096	24.6861		8.55722	23.9594		3.42055	15.5037		29.1575	31.3034		5.00795	20.9862		0.79215	1.67516
1909	9.48241	24.6493		8.5679	24.0276		3.36578	15.41		29.0116	31.2381		4.96655	21.1883		0.803421	1.74566
1910	9.40463	24.6084		8.57676	24.0918		3.31301	15.3165		28.8497	31.1724		4.92038	21.3933		0.814502	1.81617
1911	9.32774	24.5635		8.58372	24.1518		3.26242	15.2235		28.6724	31.1069		4.86965	21.6005		0.825302	1.88652
1912	9.25187	24.5148		8.58868	24.2079		3.21416	15.1312		28.4799	31.0421		4.8146	21.8096		0.835742	1.95656
1913	9.17715	24.4623		8.59158	24.2601		3.16837	15.0398		28.2731	30.9784		4.75551	22.02		0.84575	2.02615
1914	9.10369	24.4064		8.59232	24.3086		3.12516	14.9497		28.0524	30.9165		4.69267	22.2313		0.855269	2.09514
1915	9.0316	24.3473		8.59084	24.3535		3.08462	14.861		27.8186	30.8566		4.6264	22.4431		0.864254	2.1634
1916	8.961	24.2853		8.58705	24.395		3.04681	14.7741		27.5727	30.7994		4.55703	22.6549		0.872671	2.23082
1917	8.892	24.2207		8.5809	24.4333		3.01178	14.6894		27.3153	30.7451		4.48494	22.8665		0.880501	2.29725
1918	8.82472	24.1538		8.57232	24.4688		2.97953	14.607		27.0475	30.6943		4.41049	23.0774		0.887737	2.36261
1919	8.75928	24.085		8.56126	24.5015		2.95004	14.5274		26.7703	30.6471		4.33405	23.2873		0.894386	2.42679
1920	8.6958	24.0147		8.5477	24.5318		2.9233	14.4509		26.4847	30.6041		4.25602	23.496		0.900468	2.4897
1921	8.63443	23.9434		8.53161	24.56		2.89923	14.3778		26.1916	30.5652		4.1768	23.703		0.906013	2.55125
1922	8.57528	23.8713		8.51299	24.5862		2.87777	14.3085		25.8922	30.5309		4.09677	23.9082		0.911065	2.61136
1923	8.51852	23.7989		8.49186	24.6107		2.85881	14.2433		25.5875	30.5012		4.01633	24.1112		0.915677	2.66997
1924	8.46428	23.7266		8.46825	24.6338		2.84223	14.1826		25.2786	30.4763		3.93587	24.3117		0.919913	2.727
1925	8.41272	23.6549		8.44222	24.6556		2.82791	14.1267		24.9664	30.4561		3.85578	24.5094		0.923844	2.7824
1926	8.36402	23.5842		8.41385	24.6765		2.8157	14.0759		24.652	30.4406		3.77642	24.7042		0.927549	2.83611
1927	8.31832	23.5148		8.38327	24.6965		2.80543	14.0306		24.3363	30.4299		3.69815	24.8957		0.931113	2.88809
1928	8.27582	23.4473		8.35059	24.7159		2.79693	13.9909		24.0203	30.4238		3.62133	25.0837		0.934625	2.93827
1929	8.23669	23.3819		8.31598	24.7349		2.79003	13.9573		23.7048	30.422		3.54628	25.2679		0.938179	2.98661
1930	8.20111	23.3191		8.27964	24.7536		2.78453	13.9299		23.3906	30.4245		3.47333	25.448		0.94187	3.03306
1931	8.16927	23.2593		8.24177	24.7722		2.78025	13.9089		23.0783	30.4309		3.40276	25.6239		0.945794	3.07758
1932	8.14136	23.2027		8.20263	24.7907		2.77698	13.8945		22.7688	30.441		3.33486	25.7952		0.950048	3.12012
1933	8.11755	23.1499		8.16247	24.8094		2.77455	13.8869		22.4625	30.4545		3.26988	25.9618		0.954726	3.16064
1934	8.09805	23.101		8.1216	24.8284		2.77274	13.886		22.1599	30.471		3.20805	26.1233		0.959923	3.19908
1935	8.08302	23.0564		8.08034	24.8476		2.77138	13.8919		21.8615	30.4902		3.14959	26.2797		0.965729	3.2354
1936	8.07266	23.0163		8.03903	24.8674		2.77028	13.9046		21.5675	30.5118		3.09469	26.4305		0.972231	3.26956
1937	8.06712	22.9811		7.99803	24.8876		2.76925	13.9241		21.2784	30.5353		3.04351	26.5758		0.979513	3.30151
1938	8.06657	22.951		7.95772	24.9084		2.76813	13.9501		20.9941	30.5605		2.9962	26.7152		0.987656	3.33121
1939	8.07117	22.9262		7.91849	24.93		2.76677	13.9824		20.7149	30.5871		2.95287	26.8487		0.996735	3.35862
1940	8.08105	22.9069		7.88076	24.9523		2.76501	14.0209		20.4409	30.6147		2.91362	26.976		1.00682	3.3837
1941	8.09635	22.8933		7.84492	24.9755		2.76273	14.0652		20.1719	30.6431		2.87851	27.097		1.01799	3.40643
1942	8.11716	22.8856		7.81141	24.9995		2.7598	14.1149		19.908	30.672		2.84761	27.2117		1.0303	3.42678
1943	8.14359	22.8838		7.78065	25.0246		2.75611	14.1697		19.649	30.7014		2.82091	27.3198		1.04382	3.44473
1944	8.17569	22.8881		7.75304	25.0507		2.75159	14.2289		19.3949	30.731		2.79844	27.4214		1.0586	3.46028
1945	8.21353	22.8985		7.72899	25.078		2.74616	14.2921		19.1454	30.7609		2.78015	27.5164		1.07471	3.47344
1946	8.25712	22.9152		7.70891	25.1065		2.73977	14.3587		18.9003	30.7909		2.766	27.6048		1.09221	3.48423
1947	8.30648	22.9381		7.69317	25.1362		2.73238	14.4281		18.6594	30.8212		2.75591	27.6865		1.11115	3.49268
1948	8.36157	22.9672		7.68212	25.1673		2.72398	14.4995		18.4226	30.8519		2.7498	27.7616		1.1316	3.49883
1949	8.42234	23.0026		7.67611	25.1998		2.71457	14.5724		18.1896	30.883		2.74754	27.83		1.15361	3.50277
1950	8.48871	23.0441		7.67543	25.2336		2.70417	14.6459		17.9602	30.915		2.74899	27.8918		1.17726	3.50456
1951	8.56058	23.0917		7.68035	25.269		2.69282	14.7194		17.7342	30.948		2.754	27.947		1.20259	3.50432
1952	8.6378	23.1452		7.6911	25.3059		2.68057	14.7921		17.5115	30.9824		2.76237	27.9958		1.22969	3.50216
1953	8.7202	23.2046		7.70787	25.3442		2.6675	14.8632		17.2919	31.0186		2.77391	28.0381		1.25861	3.49822
1954	8.8076	23.2696		7.73081	25.3841		2.65369	14.932		17.0752	31.0571		2.78839	28.0741		1.28945	3.49266
1955	8.89976	23.34		7.76001	25.4255		2.63925	14.9977		16.8616	31.0982		2.80558	28.1039		1.32227	3.48566
1956	8.99642	23.4155		7.79551	25.4684		2.6243	15.0597		16.6508	31.1424		2.82522	28.1275		1.35715	3.4774
1957	9.09732	23.496		7.83731	25.5127		2.60895	15.1171		16.443	31.1904		2.84704	28.1451		1.39418	3.46811
1958	9.20213	23.581		7.88534	25.5584		2.59336	15.1695		16.2381	31.2425		2.87075	28.1568		1.43344	3.45799
1959	9.31053	23.6702		7.93949	25.6054		2.57768	15.216		16.0363	31.2994		2.89608	28.1627		1.47502	3.44727
1960	9.42216	23.7633		7.99958	25.6535		2.56206	15.2563		15.8377	31.3614		2.9227	28.163		1.519	3.43621
1961	9.53665	23.8598		8.06538	25.7027		2.54667	15.2897		15.6425	31.4291		2.9503	28.1578		1.56545	3.42504
1962	9.65361	23.9593		8.1366	25.7528		2.53168	15.3159		15.4509	31.5028		2.97858	28.1472		1.61447	3.41402
1963	9.77261	24.0613		8.21292	25.8035		2.51727	15.3344		15.2632	31.583		3.00721	28.1315		1.66613	3.40339
1964	9.89325	24.1654		8.29392	25.8548		2.5036	15.3449		15.0797	31.67		3.03588	28.1107		1.7205	3.39341
1965	10.0151	24.2709		8.37918	25.9064		2.49086	15.3472		14.9007	31.7641		3.06425	28.0851		1.77763	3.38431
1966	10.1377	24.3773		8.46821	25.958		2.47922	15.3411		14.7266	31.8654		3.09203	28.0548		1.8376	3.37632
1967	10.2606	24.484		8.56048	26.0094		2.46885	15.3266		14.5577	31.9741		3.11891	28.02		1.90043	3.36967
1968	10.3834	24.5905		8.65541	26.0603		2.45992	15.3036		14.3946	32.0901		3.14459	27.9811		1.96616	3.36455
1969	10.5056	24.6962		8.75242	26.1105		2.45259	15.2722		14.2376	32.2135		3.1688	27.9381		2.03481	3.36113
1970	10.6268	24.8003		8.85087	26.1595		2.44701	15.2326		14.0871	32.344		3.19126	27.8914		2.10639	3.3596
1971	10.7465	24.9023		8.95011	26.2072		2.44333	15.185		13.9437	32.4814		3.21172	27.8413		2.18087	3.36007
1972	10.8644	25.0016		9.04947	26.2531		2.44169	15.1297		13.8077	32.6255		3.22997	27.788		2.25823	3.36265
1973	10.98	25.0975		9.14829	26.2969		2.4422	15.0671		13.6796	32.7756		3.24579	27.7318		2.33842	3.36744
1974	11.0929	25.1893		9.24587	26.3384		2.445	14.9977		13.5598	32.9313		3.25899	27.6731		2.42137	3.37446
1975	11.2028	25.2766		9.34155	26.3771		2.45018	14.9219		13.4488	33.092		3.26943	27.6122		2.507	3.38376
1976	11.3093	25.3586		9.43465	26.4127		2.45784	14.8403		13.347	33.257		3.27697	27.5495		2.59518	3.39532
1977	11.412	25.4348		9.52454	26.4449		2.46805	14.7536		13.2546	33.4255		3.2815	27.4853		2.68581	3.40909
1978	11.5108	25.5047		9.61057	26.4733		2.48089	14.6623		13.1722	33.5966		3.28296	27.42		2.77872	3.42501
1979	11.6052	25.5677		9.69215	26.4977		2.49641	14.5672		13.0999	33.7695		3.28131	27.3541		2.87375	3.44299
1980	11.6951	25.6235		9.76871	26.5177		2.51466	14.4691		13.038	33.9432		3.27651	27.2878		2.9707	3.4629
1981	11.7803	25.6715		9.83973	26.5331		2.53566	14.3686		12.9868	34.1169		3.2686	27.2216		3.06937	3.48459
1982	11.8605	25.7114		9.90473	26.5435		2.55943	14.2665		12.9465	34.2894		3.2576	27.1559		3.16954	3.50789
1983	11.9356	25.743		9.96326	26.5487		2.58598	14.1636		12.9171	34.4598		3.2436	27.0911		3.27096	3.53263
1984	12.0055	25.7659		10.0149	26.5485		2.6153	14.0606		12.8987	34.6272		3.22669	27.0275		3.37337	3.5586
1985	12.0701	25.7799		10.0595	26.5426		2.64737	13.9584		12.8914	34.7905		3.207	26.9653		3.4765	3.58559
1986	12.1294	25.7851		10.0965	26.5309		2.68215	13.8577		12.8951	34.9489		3.18467	26.9051		3.58007	3.61338
1987	12.1834	25.7813		10.1259	26.5131		2.71961	13.7591		12.9097	35.1016		3.15987	26.8469		3.68378	3.64175
1988	12.232	25.7686		10.1474	26.4892		2.75968	13.6635		12.9351	35.2476		3.1328	26.7911		3.78733	3.67047
1989	12.2753	25.7471		10.1611	26.459		2.8023	13.5715		12.9709	35.3864		3.10367	26.7378		3.89041	3.69934
1990	12.3134	25.7171		10.1667	26.4224		2.84738	13.4837		13.0171	35.5172		3.0727	26.6873		3.99271	3.72813
1991	12.3465	25.6787		10.1644	26.3793		2.89483	13.4007		13.0732	35.6395		3.04013	26.6394		4.09392	3.75665
1992	12.3746	25.6324		10.1542	26.3298		2.94456	13.3231		13.1388	35.753		3.00622	26.5944		4.19371	3.78471
1993	12.3979	25.5787		10.1362	26.2737		2.99644	13.2514		13.2136	35.8573		2.97122	26.5521		4.29179	3.81214
1994	12.4167	25.5181		10.1105	26.2112		3.05036	13.186		13.2971	35.9522		2.9354	26.5124		4.38784	3.83878
1995	12.4311	25.4511		10.0775	26.1423		3.10616	13.1275		13.3888	36.0377		2.89904	26.4753		4.48157	3.8645
1996	12.4415	25.3784		10.0372	26.067		3.16372	13.0761		13.4881	36.1138		2.86239	26.4405		4.5727	3.8892
1997	12.4481	25.3008		9.9901	25.9855		3.22287	13.0321		13.5946	36.1807		2.82575	26.4077		4.66094	3.91277
[truncated: 403 more rows]

## Sheet: FIG3
	a							b							c
	1-back			2-back				1-back			2-back				1-back			2-back
Time (ms)	P	N1	N2	P	N1	N2		P	N1	N2	P	N1	N2		P	N1	N2	P	N1	N2
0	-0.267585	0.172294	-0.213219	-0.254088	0.0134165	0.14007		-0.183061	-0.0949267	-0.0531061	-0.205441	-0.111899	0.0379696		-0.234312	-0.126722	-0.237664	-0.201221	-0.123555	-0.186731
1	-0.267053	0.172837	-0.213151	-0.253972	0.0136687	0.140851		-0.181743	-0.0933529	-0.0545047	-0.20509	-0.111203	0.038729		-0.23406	-0.127663	-0.236397	-0.201396	-0.124067	-0.18658
2	-0.26654	0.173333	-0.2132	-0.253842	0.0138532	0.141553		-0.180416	-0.0918554	-0.0559041	-0.204727	-0.110544	0.0393635		-0.233801	-0.128613	-0.235105	-0.201569	-0.124634	-0.186424
3	-0.26605	0.173781	-0.21337	-0.253699	0.013967	0.142172		-0.179087	-0.090436	-0.0573067	-0.204356	-0.109923	0.0398715		-0.233534	-0.129571	-0.233793	-0.201741	-0.125252	-0.186267
4	-0.265583	0.174181	-0.213658	-0.253542	0.0140073	0.142707		-0.177762	-0.0890956	-0.0587141	-0.203978	-0.109338	0.0402518		-0.233256	-0.130539	-0.232465	-0.201911	-0.125921	-0.186112
5	-0.265142	0.174534	-0.214066	-0.25337	0.0139719	0.143154		-0.176448	-0.0878348	-0.0601279	-0.203595	-0.10879	0.0405042		-0.232967	-0.131515	-0.231124	-0.20208	-0.126638	-0.185964
6	-0.264727	0.17484	-0.214592	-0.253184	0.0138588	0.143516		-0.175151	-0.0866536	-0.0615491	-0.203209	-0.108277	0.0406289		-0.232665	-0.1325	-0.229773	-0.202247	-0.1274	-0.185826
7	-0.26434	0.1751	-0.215235	-0.252982	0.0136664	0.143792		-0.173879	-0.0855512	-0.0629782	-0.202824	-0.107799	0.0406272		-0.232349	-0.133493	-0.228416	-0.202411	-0.128206	-0.1857
8	-0.263984	0.175317	-0.215991	-0.252765	0.0133936	0.143984		-0.172638	-0.0845268	-0.0644153	-0.20244	-0.107352	0.0405005		-0.232016	-0.134496	-0.227056	-0.202573	-0.129052	-0.185591
9	-0.26366	0.175493	-0.216858	-0.252532	0.0130398	0.144093		-0.171435	-0.0835785	-0.0658599	-0.202061	-0.106935	0.0402513		-0.231667	-0.135507	-0.225696	-0.202732	-0.129935	-0.185501
10	-0.263369	0.17563	-0.217831	-0.252282	0.0126047	0.144124		-0.170276	-0.0827044	-0.0673111	-0.201689	-0.106546	0.0398825		-0.2313	-0.136527	-0.22434	-0.202887	-0.130852	-0.185432
11	-0.263113	0.175731	-0.218907	-0.252015	0.0120886	0.14408		-0.169167	-0.081902	-0.0687673	-0.201326	-0.106182	0.0393976		-0.230914	-0.137554	-0.222989	-0.203038	-0.131801	-0.185387
12	-0.262895	0.175799	-0.22008	-0.25173	0.0114923	0.143965		-0.168115	-0.0811682	-0.0702267	-0.200974	-0.105839	0.0388005		-0.230509	-0.138589	-0.221647	-0.203184	-0.132778	-0.185368
13	-0.262715	0.175838	-0.221345	-0.251425	0.0108171	0.143784		-0.167124	-0.0804999	-0.0716868	-0.200636	-0.105516	0.0380957		-0.230084	-0.139631	-0.220317	-0.203324	-0.133779	-0.185376
14	-0.262575	0.175852	-0.222697	-0.251102	0.0100647	0.143542		-0.166199	-0.0798933	-0.0731445	-0.200315	-0.105209	0.0372882		-0.229641	-0.14068	-0.219001	-0.203457	-0.134801	-0.185413
15	-0.262475	0.175844	-0.224127	-0.250758	0.00923746	0.143245		-0.165345	-0.0793446	-0.0745965	-0.200013	-0.104915	0.0363833		-0.229177	-0.141733	-0.217702	-0.203583	-0.13584	-0.18548
16	-0.262418	0.175818	-0.225631	-0.250392	0.0083382	0.142899		-0.164567	-0.0788495	-0.076039	-0.199731	-0.10463	0.0353867		-0.228695	-0.142791	-0.216422	-0.203699	-0.136893	-0.185578
17	-0.262403	0.175779	-0.227201	-0.250005	0.00737023	0.142509		-0.163866	-0.0784035	-0.0774678	-0.199472	-0.104351	0.0343043		-0.228195	-0.143851	-0.215164	-0.203806	-0.137956	-0.185707
18	-0.262432	0.175731	-0.228829	-0.249596	0.00633736	0.142081		-0.163247	-0.078002	-0.0788784	-0.199239	-0.104076	0.0331422		-0.227677	-0.144913	-0.213932	-0.203901	-0.139026	-0.185868
19	-0.262504	0.175677	-0.230509	-0.249163	0.00524388	0.141621		-0.16271	-0.0776402	-0.0802662	-0.199033	-0.1038	0.0319069		-0.227144	-0.145975	-0.212726	-0.203984	-0.140098	-0.186061
20	-0.262618	0.175623	-0.232232	-0.248708	0.00409455	0.141135		-0.162258	-0.0773132	-0.081626	-0.198855	-0.103521	0.0306049		-0.226595	-0.147036	-0.211551	-0.204053	-0.141171	-0.186285
21	-0.262776	0.175571	-0.233991	-0.248228	0.00289455	0.140629		-0.161892	-0.0770161	-0.0829529	-0.198709	-0.103237	0.0292428		-0.226034	-0.148092	-0.210409	-0.204106	-0.142239	-0.186541
22	-0.262975	0.175527	-0.235778	-0.247725	0.00164947	0.140108		-0.161612	-0.0767438	-0.0842416	-0.198595	-0.102944	0.0278271		-0.225461	-0.149143	-0.209302	-0.204143	-0.143301	-0.186828
23	-0.263214	0.175493	-0.237585	-0.247199	0.000365272	0.139577		-0.161416	-0.0764912	-0.0854871	-0.198514	-0.10264	0.0263645		-0.224879	-0.150187	-0.208234	-0.204162	-0.144352	-0.187145
24	-0.263491	0.175473	-0.239404	-0.246649	-0.000951747	0.139041		-0.161305	-0.0762535	-0.0866842	-0.198469	-0.102322	0.0248616		-0.22429	-0.15122	-0.207208	-0.204162	-0.145389	-0.187491
25	-0.263806	0.175471	-0.241227	-0.246077	-0.00229501	0.138504		-0.161277	-0.0760256	-0.0878279	-0.198458	-0.10199	0.0233247		-0.223697	-0.15224	-0.206227	-0.204141	-0.146411	-0.187864
26	-0.264154	0.17549	-0.243046	-0.245483	-0.00365768	0.13797		-0.16133	-0.0758028	-0.0889136	-0.198485	-0.101641	0.0217601		-0.223102	-0.153246	-0.205294	-0.204097	-0.147413	-0.188263
27	-0.264534	0.175532	-0.244854	-0.244869	-0.00503275	0.137443		-0.161461	-0.0755804	-0.0899367	-0.198548	-0.101274	0.020174		-0.222507	-0.154234	-0.204412	-0.204031	-0.148395	-0.188686
28	-0.264943	0.1756	-0.246644	-0.244237	-0.00641305	0.136926		-0.161666	-0.0753538	-0.0908932	-0.198647	-0.100889	0.0185723		-0.221917	-0.155202	-0.203584	-0.20394	-0.149352	-0.189132
29	-0.265376	0.175696	-0.248407	-0.243587	-0.00779134	0.136422		-0.161944	-0.0751188	-0.0917792	-0.198784	-0.100484	0.0169607		-0.221332	-0.156148	-0.202813	-0.203824	-0.150284	-0.189598
30	-0.26583	0.175822	-0.250137	-0.242922	-0.00916036	0.135933		-0.162289	-0.0748713	-0.0925917	-0.198956	-0.10006	0.0153445		-0.220757	-0.157069	-0.202102	-0.203682	-0.151189	-0.190083
31	-0.266302	0.175979	-0.251827	-0.242245	-0.0105129	0.135462		-0.162697	-0.0746075	-0.0933277	-0.199163	-0.0996169	0.0137289		-0.220194	-0.157962	-0.201455	-0.203513	-0.152064	-0.190582
32	-0.266787	0.176168	-0.253471	-0.241558	-0.0118417	0.135011		-0.163165	-0.074324	-0.0939851	-0.199405	-0.099155	0.0121189		-0.219647	-0.158825	-0.200873	-0.203316	-0.15291	-0.191094
33	-0.26728	0.17639	-0.255063	-0.240865	-0.0131398	0.13458		-0.163688	-0.0740175	-0.0945622	-0.199679	-0.0986754	0.0105189		-0.219117	-0.159657	-0.20036	-0.203092	-0.153723	-0.191616
34	-0.267778	0.176646	-0.256595	-0.240168	-0.0144005	0.134173		-0.164262	-0.0736853	-0.0950581	-0.199984	-0.0981795	0.00893349		-0.218609	-0.160453	-0.199919	-0.202839	-0.154505	-0.192145
35	-0.268275	0.176934	-0.258064	-0.239471	-0.0156172	0.133788		-0.164881	-0.073325	-0.0954725	-0.200317	-0.0976689	0.00736661		-0.218124	-0.161214	-0.19955	-0.202558	-0.155254	-0.192678
36	-0.268768	0.177254	-0.259464	-0.238778	-0.0167837	0.133429		-0.165541	-0.0729347	-0.0958055	-0.200677	-0.0971455	0.00582214		-0.217666	-0.161936	-0.199256	-0.20225	-0.155969	-0.193211
37	-0.269252	0.177606	-0.260791	-0.238093	-0.017894	0.133095		-0.166238	-0.0725129	-0.0960583	-0.20106	-0.0966116	0.0043037		-0.217236	-0.162619	-0.19904	-0.201914	-0.156651	-0.193741
38	-0.269722	0.177987	-0.262041	-0.23742	-0.0189429	0.132787		-0.166967	-0.0720586	-0.0962323	-0.201463	-0.0960697	0.00281472		-0.216838	-0.163261	-0.198901	-0.201551	-0.157299	-0.194264
39	-0.270175	0.178397	-0.263209	-0.236763	-0.0199252	0.132507		-0.167724	-0.0715712	-0.09633	-0.201884	-0.0955226	0.00135845		-0.216473	-0.16386	-0.198841	-0.201163	-0.157913	-0.194778
40	-0.270605	0.178834	-0.264294	-0.236126	-0.0208364	0.132255		-0.168505	-0.0710508	-0.0963542	-0.202318	-0.0949732	-6.2007e-05		-0.216143	-0.164416	-0.198861	-0.200749	-0.158495	-0.195278
41	-0.27101	0.179294	-0.265292	-0.235513	-0.0216725	0.132032		-0.169305	-0.070498	-0.0963086	-0.202762	-0.0944246	-0.00144365		-0.21585	-0.164929	-0.198959	-0.200312	-0.159043	-0.195761
42	-0.271386	0.179775	-0.266202	-0.234929	-0.02243	0.131838		-0.170122	-0.0699138	-0.0961972	-0.203211	-0.09388	-0.00278357		-0.215596	-0.165398	-0.199137	-0.199853	-0.159558	-0.196224
43	-0.271729	0.180276	-0.267022	-0.234378	-0.0231059	0.131676		-0.170951	-0.0692999	-0.0960247	-0.203662	-0.0933427	-0.00407889		-0.215381	-0.165823	-0.199393	-0.199373	-0.160041	-0.196662
44	-0.272037	0.180791	-0.267752	-0.233864	-0.0236979	0.131545		-0.17179	-0.0686585	-0.0957964	-0.204111	-0.092816	-0.00532676		-0.215207	-0.166204	-0.199727	-0.198874	-0.160492	-0.197072
45	-0.272307	0.181319	-0.268391	-0.23339	-0.0242041	0.131448		-0.172635	-0.0679924	-0.095518	-0.204553	-0.0923032	-0.00652429		-0.215074	-0.166542	-0.200135	-0.198359	-0.160911	-0.197451
46	-0.272537	0.181855	-0.26894	-0.232959	-0.0246231	0.131385		-0.173485	-0.0673049	-0.0951955	-0.204984	-0.0918073	-0.00766858		-0.214982	-0.166837	-0.200617	-0.197828	-0.1613	-0.197796
47	-0.272725	0.182396	-0.2694	-0.232576	-0.0249542	0.131357		-0.174336	-0.0665999	-0.0948355	-0.205399	-0.0913316	-0.00875666		-0.214932	-0.167091	-0.201169	-0.197285	-0.161658	-0.198103
48	-0.272871	0.182939	-0.269773	-0.232243	-0.025197	0.131367		-0.175187	-0.0658815	-0.0944446	-0.205794	-0.0908787	-0.00978546		-0.214924	-0.167305	-0.20179	-0.196731	-0.161985	-0.19837
49	-0.272973	0.183479	-0.270059	-0.231963	-0.0253517	0.131415		-0.176036	-0.0651546	-0.0940299	-0.206164	-0.0904515	-0.0107519		-0.214957	-0.16748	-0.202475	-0.196168	-0.162281	-0.198594
50	-0.27303	0.184014	-0.270263	-0.231737	-0.0254189	0.131503		-0.176881	-0.0644244	-0.0935986	-0.206505	-0.0900522	-0.0116526		-0.21503	-0.167618	-0.203222	-0.195599	-0.162548	-0.198772
51	-0.273043	0.18454	-0.270386	-0.231567	-0.0253995	0.131631		-0.17772	-0.0636964	-0.093158	-0.206814	-0.089683	-0.0124843		-0.215142	-0.167721	-0.204025	-0.195026	-0.162783	-0.198902
52	-0.273013	0.185052	-0.270433	-0.231455	-0.025295	0.131802		-0.178553	-0.0629766	-0.0927153	-0.207085	-0.0893456	-0.0132436		-0.215291	-0.16779	-0.204882	-0.194451	-0.162988	-0.198983
53	-0.272939	0.185549	-0.270408	-0.231401	-0.025107	0.132016		-0.179377	-0.062271	-0.092278	-0.207315	-0.0890413	-0.013927		-0.215477	-0.167828	-0.205788	-0.193876	-0.163162	-0.199013
54	-0.272823	0.186026	-0.270314	-0.231406	-0.0248373	0.132275		-0.180193	-0.0615861	-0.0918532	-0.207499	-0.0887711	-0.014531		-0.215697	-0.167838	-0.206738	-0.193303	-0.163304	-0.19899
55	-0.272667	0.186481	-0.270155	-0.231469	-0.024488	0.132578		-0.180999	-0.0609282	-0.0914479	-0.207636	-0.0885355	-0.015052		-0.215949	-0.167821	-0.207728	-0.192735	-0.163413	-0.198915
56	-0.272471	0.186912	-0.269938	-0.23159	-0.0240615	0.132927		-0.181794	-0.060304	-0.0910689	-0.207721	-0.0883347	-0.0154864		-0.21623	-0.16778	-0.208754	-0.192172	-0.163489	-0.198787
57	-0.272239	0.187315	-0.269666	-0.231768	-0.0235601	0.133321		-0.182576	-0.0597199	-0.0907228	-0.207751	-0.0881683	-0.0158309		-0.216539	-0.167716	-0.20981	-0.191616	-0.16353	-0.198605
58	-0.271972	0.18769	-0.269344	-0.232	-0.0229862	0.13376		-0.183347	-0.0591823	-0.0904157	-0.207723	-0.0880354	-0.0160822		-0.216872	-0.167634	-0.210892	-0.191069	-0.163535	-0.198371
59	-0.271672	0.188034	-0.268979	-0.232286	-0.0223422	0.134243		-0.184103	-0.0586975	-0.0901532	-0.207635	-0.0879349	-0.016237		-0.217226	-0.167534	-0.211995	-0.190533	-0.163503	-0.198085
60	-0.271343	0.188345	-0.268574	-0.232621	-0.0216305	0.13477		-0.184844	-0.0582713	-0.0899408	-0.207485	-0.087865	-0.0162924		-0.2176	-0.167419	-0.213114	-0.190008	-0.163433	-0.197749
61	-0.270985	0.188624	-0.268135	-0.233004	-0.0208535	0.135338		-0.185569	-0.0579095	-0.089783	-0.20727	-0.0878236	-0.016246		-0.217989	-0.167292	-0.214246	-0.189495	-0.163322	-0.197365
62	-0.270603	0.18887	-0.267667	-0.23343	-0.0200134	0.135946		-0.186278	-0.0576171	-0.089684	-0.20699	-0.0878082	-0.0160954		-0.21839	-0.167154	-0.215386	-0.188996	-0.16317	-0.196935
63	-0.270198	0.189082	-0.267174	-0.233897	-0.0191124	0.13659		-0.186967	-0.0573991	-0.0896473	-0.206643	-0.0878158	-0.0158389		-0.218801	-0.167008	-0.21653	-0.188511	-0.162974	-0.196461
64	-0.269774	0.18926	-0.266661	-0.2344	-0.0181525	0.137268		-0.187637	-0.0572593	-0.0896757	-0.206228	-0.0878432	-0.0154752		-0.219217	-0.166855	-0.217673	-0.18804	-0.162732	-0.195946
65	-0.269332	0.189406	-0.266133	-0.234934	-0.0171356	0.137976		-0.188285	-0.0572016	-0.0897713	-0.205745	-0.0878868	-0.0150035		-0.219637	-0.166698	-0.218814	-0.187584	-0.162444	-0.195395
66	-0.268874	0.18952	-0.265593	-0.235497	-0.0160634	0.138709		-0.188909	-0.0572286	-0.0899357	-0.205193	-0.0879428	-0.0144237		-0.220057	-0.166537	-0.219947	-0.187144	-0.162106	-0.194811
67	-0.268404	0.189603	-0.265045	-0.236082	-0.0149375	0.139463		-0.189509	-0.0573425	-0.0901693	-0.204573	-0.088007	-0.0137365		-0.220473	-0.166376	-0.22107	-0.186719	-0.161717	-0.194198
68	-0.267923	0.189658	-0.264493	-0.236685	-0.0137594	0.140232		-0.190082	-0.0575448	-0.0904721	-0.203885	-0.0880752	-0.012943		-0.220883	-0.166215	-0.222181	-0.18631	-0.161275	-0.19356
69	-0.267432	0.189685	-0.263938	-0.237302	-0.0125305	0.141011		-0.190625	-0.057836	-0.0908434	-0.20313	-0.088143	-0.0120453		-0.221284	-0.166055	-0.223276	-0.185916	-0.160779	-0.192902
70	-0.266934	0.189686	-0.263385	-0.237927	-0.0112523	0.141794		-0.191138	-0.0582159	-0.0912813	-0.202309	-0.0882057	-0.0110463		-0.221674	-0.165897	-0.224354	-0.185538	-0.160227	-0.19223
71	-0.26643	0.189665	-0.262834	-0.238556	-0.00992591	0.142574		-0.191617	-0.0586834	-0.0917836	-0.201424	-0.0882588	-0.00994952		-0.22205	-0.165743	-0.225412	-0.185175	-0.159616	-0.191547
72	-0.265921	0.189624	-0.262288	-0.239183	-0.00855277	0.143344		-0.19206	-0.0592367	-0.0923472	-0.200477	-0.0882977	-0.0087594		-0.222409	-0.165594	-0.226449	-0.184828	-0.158947	-0.190859
73	-0.265408	0.189564	-0.261748	-0.239805	-0.00713422	0.144097		-0.192465	-0.0598729	-0.0929681	-0.199469	-0.0883178	-0.00748116		-0.222749	-0.165449	-0.227465	-0.184496	-0.158217	-0.190172
74	-0.264892	0.18949	-0.261215	-0.240416	-0.00567176	0.144825		-0.19283	-0.0605887	-0.0936419	-0.198404	-0.0883147	-0.00612081		-0.223069	-0.165311	-0.228456	-0.184179	-0.157425	-0.18949
75	-0.264373	0.189403	-0.260689	-0.241012	-0.00416699	0.145523		-0.193152	-0.0613797	-0.0943634	-0.197284	-0.0882839	-0.0046851		-0.223367	-0.165178	-0.229424	-0.183878	-0.156571	-0.188819
76	-0.263853	0.189306	-0.260171	-0.241589	-0.00262174	0.146181		-0.19343	-0.0622408	-0.0951268	-0.196113	-0.0882212	-0.0031815		-0.223642	-0.165051	-0.230368	-0.183591	-0.155653	-0.188165
77	-0.263331	0.189201	-0.25966	-0.242144	-0.00103806	0.146793		-0.193659	-0.0631663	-0.0959257	-0.194894	-0.0881227	-0.00161813		-0.223891	-0.164931	-0.231286	-0.183319	-0.154672	-0.187531
78	-0.262807	0.189093	-0.259157	-0.242672	0.000581695	0.147352		-0.193839	-0.0641497	-0.0967534	-0.193631	-0.0879845	-3.74208e-06		-0.224115	-0.164817	-0.23218	-0.183062	-0.153627	-0.186924
79	-0.262281	0.188982	-0.258661	-0.243171	0.00223486	0.147851		-0.193968	-0.0651839	-0.0976027	-0.192328	-0.087803	0.00165243		-0.224312	-0.164709	-0.233049	-0.18282	-0.152518	-0.186347
80	-0.261754	0.188872	-0.258171	-0.243636	0.00391839	0.148282		-0.194042	-0.0662614	-0.0984657	-0.190988	-0.087575	0.0033407		-0.224483	-0.164607	-0.233894	-0.182593	-0.151346	-0.185805
81	-0.261224	0.188765	-0.257685	-0.244067	0.00562885	0.148641		-0.19406	-0.0673741	-0.0993348	-0.189618	-0.0872974	0.00505101		-0.224626	-0.16451	-0.234715	-0.182382	-0.150112	-0.185303
82	-0.260692	0.188662	-0.257204	-0.24446	0.00736238	0.148921		-0.194021	-0.0685136	-0.100202	-0.188221	-0.0869676	0.00677309		-0.224742	-0.164418	-0.235514	-0.182185	-0.148817	-0.184844
83	-0.260158	0.188567	-0.256725	-0.244814	0.00911465	0.149117		-0.193922	-0.0696709	-0.101058	-0.186803	-0.0865832	0.00849649		-0.224832	-0.16433	-0.23629	-0.182004	-0.147462	-0.184432
84	-0.259621	0.18848	-0.256248	-0.245127	0.0108809	0.149225		-0.193763	-0.0708369	-0.101896	-0.185368	-0.0861421	0.0102107		-0.224895	-0.164246	-0.237045	-0.181838	-0.14605	-0.184069
85	-0.259081	0.188404	-0.255771	-0.245399	0.012656	0.14924		-0.193542	-0.0720025	-0.102707	-0.183923	-0.0856426	0.0119054		-0.224932	-0.164165	-0.23778	-0.181688	-0.144584	-0.18376
86	-0.258537	0.18834	-0.255293	-0.245628	0.0144341	0.14916		-0.193257	-0.0731581	-0.103482	-0.182472	-0.0850833	0.0135703		-0.224944	-0.164084	-0.238496	-0.181553	-0.143066	-0.183506
87	-0.25799	0.188289	-0.254813	-0.245815	0.0162093	0.148982		-0.192909	-0.0742945	-0.104215	-0.181021	-0.0844631	0.0151954		-0.224933	-0.164004	-0.239193	-0.181434	-0.1415	-0.183309
88	-0.25744	0.188252	-0.254329	-0.245959	0.0179751	0.148705		-0.192497	-0.075402	-0.104896	-0.179577	-0.0837813	0.0167712		-0.224899	-0.163924	-0.239873	-0.181332	-0.13989	-0.183171
89	-0.256886	0.188232	-0.253841	-0.246061	0.0197245	0.148328		-0.19202	-0.0764715	-0.10552	-0.178143	-0.0830375	0.0182886		-0.224844	-0.163841	-0.240536	-0.181245	-0.13824	-0.183092
90	-0.256328	0.188228	-0.253347	-0.246123	0.0214504	0.147851		-0.191478	-0.0774938	-0.106078	-0.176727	-0.0822316	0.019739		-0.224769	-0.163754	-0.241185	-0.181174	-0.136556	-0.183075
91	-0.255768	0.188242	-0.252847	-0.246144	0.0231455	0.147276		-0.190872	-0.07846	-0.106565	-0.175334	-0.0813637	0.0211148		-0.224677	-0.163663	-0.241818	-0.181118	-0.134843	-0.183118
92	-0.255204	0.188275	-0.252341	-0.246128	0.0248019	0.146603		-0.190203	-0.0793616	-0.106974	-0.173969	-0.0804344	0.0224086		-0.224568	-0.163565	-0.242438	-0.181078	-0.133107	-0.183222
93	-0.254639	0.188328	-0.251826	-0.246075	0.026412	0.145837		-0.189472	-0.0801904	-0.107301	-0.172638	-0.0794446	0.0236144		-0.224444	-0.163459	-0.243045	-0.181053	-0.131354	-0.183386
94	-0.254071	0.188402	-0.251304	-0.245988	0.0279679	0.14498		-0.188679	-0.0809385	-0.107541	-0.171347	-0.0783951	0.0247266		-0.224309	-0.163343	-0.243638	-0.181043	-0.129591	-0.183611
95	-0.253503	0.188497	-0.250774	-0.24587	0.0294617	0.144037		-0.187826	-0.0815986	-0.10769	-0.170099	-0.0772876	0.0257408		-0.224162	-0.163216	-0.244219	-0.181047	-0.127826	-0.183893
96	-0.252934	0.188615	-0.250235	-0.245723	0.0308859	0.143013		-0.186915	-0.0821639	-0.107745	-0.168901	-0.0761234	0.0266533		-0.224007	-0.163075	-0.244787	-0.181065	-0.126066	-0.184233
97	-0.252365	0.188758	-0.249689	-0.24555	0.0322327	0.141913		-0.185949	-0.0826281	-0.107703	-0.167756	-0.0749047	0.0274616		-0.223846	-0.16292	-0.245343	-0.181096	-0.12432	-0.184628
98	-0.251798	0.188925	-0.249134	-0.245354	0.033495	0.140743		-0.18493	-0.0829856	-0.107564	-0.16667	-0.0736335	0.0281641		-0.223679	-0.162749	-0.245885	-0.181138	-0.122594	-0.185076
99	-0.251233	0.18912	-0.248572	-0.245139	0.0346659	0.139511		-0.18386	-0.0832314	-0.107326	-0.165645	-0.0723122	0.0287601		-0.223511	-0.16256	-0.246414	-0.181192	-0.120899	-0.185576
100	-0.250671	0.189342	-0.248003	-0.244907	0.0357388	0.138223		-0.182743	-0.0833609	-0.10699	-0.164686	-0.0709435	0.0292498		-0.223341	-0.162351	-0.246928	-0.181256	-0.119241	-0.186124
101	-0.250113	0.189594	-0.247428	-0.244663	0.0367078	0.136888		-0.181582	-0.0833706	-0.106557	-0.163795	-0.0695303	0.0296346		-0.223173	-0.162122	-0.247428	-0.18133	-0.117631	-0.186718
102	-0.24956	0.189878	-0.246846	-0.244409	0.0375675	0.135512		-0.180381	-0.0832574	-0.106029	-0.162976	-0.0680756	0.0299166		-0.223008	-0.161871	-0.247911	-0.181412	-0.116076	-0.187355
103	-0.249012	0.190196	-0.24626	-0.24415	0.0383132	0.134105		-0.179143	-0.0830189	-0.105408	-0.16223	-0.066583	0.0300988		-0.222848	-0.161596	-0.248376	-0.1815	-0.114584	-0.188034
104	-0.24847	0.190548	-0.245671	-0.243889	0.0389409	0.132673		-0.177873	-0.0826536	-0.104697	-0.161559	-0.0650559	0.030185		-0.222695	-0.161296	-0.248822	-0.181595	-0.113165	-0.18875
105	-0.247935	0.190938	-0.245078	-0.243629	0.0394473	0.131226		-0.176575	-0.0821607	-0.103901	-0.160964	-0.0634982	0.0301797		-0.222549	-0.160972	-0.249247	-0.181695	-0.111825	-0.189501
106	-0.247407	0.191368	-0.244484	-0.243373	0.0398299	0.129771		-0.175253	-0.0815399	-0.103023	-0.160446	-0.0619139	0.0300882		-0.222413	-0.160621	-0.24965	-0.181799	-0.110573	-0.190284
107	-0.246885	0.191838	-0.243889	-0.243125	0.0400873	0.128316		-0.173911	-0.0807918	-0.102071	-0.160006	-0.0603073	0.0299162		-0.222288	-0.160244	-0.250029	-0.181906	-0.109416	-0.191096
108	-0.246371	0.192352	-0.243296	-0.242888	0.0402186	0.126869		-0.172555	-0.0799179	-0.101048	-0.159642	-0.0586828	0.0296702		-0.222174	-0.15984	-0.250381	-0.182015	-0.108359	-0.191934
109	-0.245862	0.192911	-0.242705	-0.242665	0.0402241	0.125438		-0.171189	-0.0789202	-0.0999626	-0.159354	-0.0570451	0.029357		-0.222074	-0.159409	-0.250705	-0.182126	-0.10741	-0.192796
110	-0.24536	0.193516	-0.242117	-0.242457	0.0401047	0.124029		-0.169819	-0.0778013	-0.0988202	-0.15914	-0.0553989	0.0289836		-0.221987	-0.158951	-0.250999	-0.182237	-0.106574	-0.193678
111	-0.244864	0.194171	-0.241535	-0.242269	0.0398623	0.122649		-0.168447	-0.0765648	-0.097628	-0.158999	-0.0537494	0.0285577		-0.221914	-0.158468	-0.251261	-0.182348	-0.105854	-0.194578
112	-0.244371	0.194875	-0.240959	-0.242101	0.0394996	0.121304		-0.167081	-0.0752147	-0.0963935	-0.158927	-0.0521016	0.0280868		-0.221855	-0.157959	-0.251488	-0.182459	-0.105255	-0.195493
113	-0.243882	0.19563	-0.240392	-0.241957	0.0390202	0.120001		-0.165723	-0.0737559	-0.0951242	-0.158923	-0.0504608	0.0275787		-0.221812	-0.157426	-0.25168	-0.182569	-0.10478	-0.19642
114	-0.243394	0.196437	-0.239835	-0.241836	0.0384285	0.118743		-0.16438	-0.0721937	-0.0938275	-0.158983	-0.0488326	0.0270414		-0.221783	-0.15687	-0.251835	-0.182679	-0.10443	-0.197358
115	-0.242907	0.197295	-0.239289	-0.241742	0.0377294	0.117536		-0.163054	-0.0705342	-0.092511	-0.159103	-0.0472223	0.0264825		-0.221769	-0.156293	-0.25195	-0.182789	-0.104207	-0.198302
116	-0.242418	0.198207	-0.238756	-0.241674	0.0369287	0.116383		-0.161752	-0.0687838	-0.0911824	-0.159278	-0.0456355	0.0259099		-0.22177	-0.155697	-0.252024	-0.182898	-0.10411	-0.199252
117	-0.241926	0.199169	-0.238238	-0.241633	0.0360328	0.115288		-0.160476	-0.0669497	-0.089849	-0.159506	-0.044078	0.0253311		-0.221784	-0.155083	-0.252057	-0.183007	-0.104139	-0.200203
118	-0.241428	0.200183	-0.237737	-0.241621	0.0350484	0.114254		-0.159231	-0.0650393	-0.0885179	-0.15978	-0.0425553	0.0247532		-0.221811	-0.154456	-0.252048	-0.183117	-0.104293	-0.201154
119	-0.240923	0.201246	-0.237253	-0.241636	0.0339831	0.113282		-0.158021	-0.0630606	-0.0871961	-0.160097	-0.0410731	0.0241834		-0.22185	-0.153817	-0.251995	-0.183228	-0.104568	-0.202103
120	-0.240408	0.202357	-0.236789	-0.241679	0.0328444	0.112373		-0.156849	-0.061022	-0.0858901	-0.16045	-0.0396369	0.0236284		-0.221901	-0.153169	-0.251898	-0.183342	-0.104961	-0.203046
121	-0.239881	0.203513	-0.236345	-0.241749	0.0316404	0.111529		-0.155718	-0.058932	-0.0846061	-0.160834	-0.0382523	0.0230942		-0.221961	-0.152516	-0.251757	-0.183459	-0.105467	-0.203981
122	-0.23934	0.204711	-0.235924	-0.241846	0.0303795	0.11075		-0.154631	-0.0567996	-0.0833497	-0.161245	-0.0369247	0.0225867		-0.22203	-0.151862	-0.251572	-0.18358	-0.106082	-0.204907
123	-0.238784	0.205947	-0.235526	-0.241968	0.0290701	0.110035		-0.153591	-0.0546339	-0.0821261	-0.161677	-0.0356593	0.0221113		-0.222105	-0.15121	-0.251343	-0.183706	-0.1068	-0.205819
124	-0.23821	0.207217	-0.235153	-0.242114	0.0277206	0.109384		-0.152599	-0.0524441	-0.0809398	-0.162123	-0.0344612	0.0216726		-0.222186	-0.150564	-0.251071	-0.183839	-0.107615	-0.206716
125	-0.237617	0.208518	-0.234806	-0.242282	0.0263396	0.108794		-0.151659	-0.0502395	-0.0797948	-0.16258	-0.0333353	0.021275		-0.222271	-0.149928	-0.250757	-0.183979	-0.108518	-0.207595
126	-0.237003	0.209842	-0.234485	-0.242471	0.0249356	0.108263		-0.150772	-0.0480293	-0.0786943	-0.163041	-0.032286	0.0209221		-0.222358	-0.149306	-0.250402	-0.184128	-0.109504	-0.208453
127	-0.236367	0.211186	-0.234191	-0.242679	0.0235169	0.10779		-0.149938	-0.0458228	-0.077641	-0.1635	-0.0313178	0.020617		-0.222445	-0.148704	-0.250007	-0.184287	-0.110564	-0.209287
128	-0.235708	0.212543	-0.233925	-0.242903	0.0220915	0.107371		-0.149159	-0.0436289	-0.0766369	-0.163954	-0.0304345	0.0203621		-0.22253	-0.148124	-0.249575	-0.184457	-0.11169	-0.210095
129	-0.235027	0.213906	-0.233687	-0.243142	0.0206674	0.107003		-0.148436	-0.0414567	-0.075683	-0.164396	-0.0296398	0.0201595		-0.222612	-0.147571	-0.249106	-0.184639	-0.112875	-0.210874
130	-0.234322	0.215269	-0.233477	-0.243394	0.0192522	0.106682		-0.147769	-0.0393145	-0.0747799	-0.164823	-0.0289371	0.0200103		-0.222688	-0.14705	-0.248602	-0.184833	-0.114109	-0.21162
131	-0.233594	0.216625	-0.233295	-0.243655	0.017853	0.106404		-0.147158	-0.0372106	-0.0739274	-0.165229	-0.028329	0.0199155		-0.222758	-0.146564	-0.248066	-0.18504	-0.115385	-0.212331
132	-0.232844	0.217967	-0.23314	-0.243924	0.0164767	0.106165		-0.146603	-0.0351528	-0.0731244	-0.165611	-0.027818	0.0198751		-0.222818	-0.146118	-0.2475	-0.185261	-0.116694	-0.213004
133	-0.232073	0.219287	-0.233012	-0.244197	0.0151296	0.105961		-0.146103	-0.0331484	-0.0723693	-0.165964	-0.027406	0.0198887		-0.222869	-0.145715	-0.246907	-0.185495	-0.118029	-0.213636
134	-0.231281	0.220579	-0.23291	-0.244474	0.0138178	0.105787		-0.145658	-0.0312041	-0.0716597	-0.166285	-0.0270947	0.0199555		-0.222908	-0.14536	-0.246288	-0.185743	-0.119382	-0.214224
135	-0.230472	0.221835	-0.232831	-0.24475	0.0125468	0.105638		-0.145267	-0.0293261	-0.0709926	-0.16657	-0.0268849	0.0200742		-0.222933	-0.145055	-0.245645	-0.186005	-0.120746	-0.214765
136	-0.229647	0.223048	-0.232776	-0.245024	0.0113216	0.10551		-0.144928	-0.0275201	-0.0703643	-0.166817	-0.0267773	0.0202428		-0.222944	-0.144803	-0.244982	-0.18628	-0.122113	-0.215256
137	-0.228809	0.22421	-0.232742	-0.245293	0.0101467	0.105397		-0.144642	-0.0257907	-0.0697706	-0.167022	-0.0267718	0.0204592		-0.222939	-0.144607	-0.2443	-0.186567	-0.123478	-0.215696
138	-0.227962	0.225317	-0.232726	-0.245556	0.00902612	0.105296		-0.144405	-0.0241423	-0.0692067	-0.167183	-0.026868	0.0207207		-0.222918	-0.14447	-0.243602	-0.186865	-0.124835	-0.21608
139	-0.227107	0.226361	-0.232727	-0.245809	0.00796346	0.105202		-0.144216	-0.0225782	-0.0686673	-0.167299	-0.0270651	0.0210244		-0.222878	-0.144394	-0.24289	-0.187173	-0.126178	-0.216408
140	-0.22625	0.227336	-0.232741	-0.246051	0.00696175	0.105111		-0.144075	-0.0211012	-0.0681467	-0.167368	-0.0273615	0.0213671		-0.222821	-0.14438	-0.242166	-0.18749	-0.127503	-0.216677
141	-0.225393	0.228238	-0.232766	-0.24628	0.00602356	0.105017		-0.143979	-0.0197131	-0.0676389	-0.167388	-0.0277555	0.0217453		-0.222744	-0.14443	-0.241431	-0.187814	-0.128805	-0.216884
142	-0.224541	0.229061	-0.232799	-0.246493	0.00515096	0.104918		-0.143925	-0.018415	-0.0671374	-0.167358	-0.0282445	0.0221554		-0.222648	-0.144544	-0.240687	-0.188142	-0.130081	-0.217029
143	-0.223697	0.229802	-0.232836	-0.24669	0.00434559	0.10481		-0.143914	-0.0172073	-0.0666357	-0.167278	-0.028826	0.0225937		-0.222532	-0.144722	-0.239936	-0.188474	-0.131329	-0.217109
144	-0.222867	0.230458	-0.232873	-0.246868	0.00360859	0.104689		-0.143941	-0.0160897	-0.0661272	-0.167148	-0.0294965	0.0230563		-0.222396	-0.144965	-0.239179	-0.188806	-0.132545	-0.217124
145	-0.222054	0.231026	-0.232907	-0.247025	0.00294068	0.104553		-0.144006	-0.0150609	-0.0656049	-0.166968	-0.0302526	0.0235394		-0.22224	-0.145271	-0.238417	-0.189136	-0.133727	-0.217073
146	-0.221262	0.231504	-0.232933	-0.247161	0.00234213	0.1044		-0.144106	-0.014119	-0.0650622	-0.166738	-0.0310902	0.0240392		-0.222063	-0.14564	-0.237651	-0.189461	-0.134875	-0.216955
147	-0.220496	0.231892	-0.232948	-0.247274	0.0018128	0.104227		-0.14424	-0.0132616	-0.0644923	-0.166458	-0.0320049	0.0245521		-0.221866	-0.14607	-0.236882	-0.18978	-0.135988	-0.21677
148	-0.219759	0.232189	-0.232947	-0.247362	0.00135215	0.104033		-0.144404	-0.0124852	-0.0638889	-0.16613	-0.032992	0.0250745		-0.221648	-0.146559	-0.23611	-0.190088	-0.137065	-0.216518
149	-0.219054	0.232397	-0.232926	-0.247424	0.000959226	0.103817		-0.144598	-0.0117861	-0.0632458	-0.165755	-0.0340465	0.025603		-0.22141	-0.147104	-0.235336	-0.190385	-0.138106	-0.2162
150	-0.218386	0.232517	-0.232881	-0.247459	0.000632723	0.103579		-0.144819	-0.0111597	-0.0625572	-0.165334	-0.0351632	0.0261346		-0.221152	-0.147702	-0.234558	-0.190666	-0.139111	-0.215815
151	-0.217758	0.232551	-0.232806	-0.247466	0.00037096	0.10332		-0.145065	-0.0106011	-0.0618178	-0.16487	-0.0363364	0.0266663		-0.220874	-0.148351	-0.233779	-0.190931	-0.140081	-0.215365
152	-0.217171	0.232504	-0.232699	-0.247443	0.000171914	0.103039		-0.145334	-0.0101048	-0.0610227	-0.164364	-0.0375605	0.0271956		-0.220576	-0.149047	-0.232996	-0.191175	-0.141017	-0.214852
153	-0.216628	0.232379	-0.232554	-0.24739	3.32337e-05	0.102739		-0.145624	-0.00966466	-0.0601678	-0.163818	-0.0388295	0.0277203		-0.220257	-0.149785	-0.23221	-0.191397	-0.141919	-0.214276
154	-0.216132	0.232181	-0.232368	-0.247306	-4.77405e-05	0.102421		-0.145933	-0.00927448	-0.0592496	-0.163235	-0.0401374	0.0282386		-0.219919	-0.150561	-0.231419	-0.191595	-0.142788	-0.213641
155	-0.215682	0.231916	-0.232135	-0.247189	-7.39589e-05	0.102087		-0.146258	-0.00892754	-0.0582653	-0.162618	-0.0414778	0.028749		-0.21956	-0.151371	-0.230624	-0.191767	-0.143625	-0.212947
156	-0.215281	0.23159	-0.231853	-0.247039	-4.86388e-05	0.101741		-0.146598	-0.00861687	-0.0572128	-0.161969	-0.0428445	0.0292506		-0.219181	-0.15221	-0.229824	-0.191912	-0.144431	-0.212197
157	-0.214928	0.23121	-0.231517	-0.246855	2.47586e-05	0.101385		-0.146951	-0.00833524	-0.0560912	-0.161291	-0.044231	0.0297428		-0.218781	-0.153073	-0.229017	-0.192027	-0.145207	-0.211395
158	-0.214623	0.230783	-0.231125	-0.246636	0.000142556	0.101024		-0.147314	-0.00807528	-0.0549002	-0.160587	-0.045631	0.0302253		-0.218361	-0.153955	-0.228203	-0.192113	-0.145953	-0.210542
159	-0.214366	0.230317	-0.230672	-0.246381	0.000300887	0.100661		-0.147684	-0.00782946	-0.0536403	-0.15986	-0.0470379	0.0306985		-0.21792	-0.15485	-0.22738	-0.192167	-0.14667	-0.209641
160	-0.214155	0.22982	-0.230156	-0.246089	0.000495733	0.100301		-0.148061	-0.00759018	-0.0523133	-0.159115	-0.0484454	0.0311631		-0.217457	-0.155753	-0.226548	-0.192191	-0.147359	-0.208696
161	-0.213988	0.2293	-0.229575	-0.24576	0.000722952	0.0999485		-0.148442	-0.00734979	-0.0509215	-0.158353	-0.0498471	0.0316202		-0.216971	-0.156659	-0.225706	-0.192183	-0.148018	-0.20771
162	-0.213863	0.228766	-0.228927	-0.245393	0.00097832	0.0996084		-0.148823	-0.00710068	-0.0494685	-0.157578	-0.0512367	0.0320714		-0.216464	-0.157562	-0.224852	-0.192144	-0.148649	-0.206686
163	-0.213777	0.228225	-0.228209	-0.244987	0.00125757	0.0992855		-0.149204	-0.00683528	-0.0479585	-0.156794	-0.052608	0.0325186		-0.215933	-0.158458	-0.223987	-0.192074	-0.149251	-0.205628
164	-0.213728	0.227687	-0.227421	-0.244542	0.00155645	0.0989848		-0.149581	-0.0065461	-0.0463967	-0.156004	-0.053955	0.0329641		-0.215378	-0.159341	-0.223109	-0.191975	-0.149822	-0.20454
165	-0.213711	0.227158	-0.226562	-0.244058	0.00187073	0.0987112		-0.149953	-0.00622584	-0.044789	-0.155211	-0.0552717	0.0334106		-0.214799	-0.160207	-0.222217	-0.191846	-0.150362	-0.203424
166	-0.213723	0.226647	-0.225633	-0.243534	0.0021963	0.0984696		-0.150316	-0.00586732	-0.0431421	-0.154418	-0.0565525	0.0338612		-0.214195	-0.161049	-0.221312	-0.191691	-0.150869	-0.202284
167	-0.21376	0.226161	-0.224633	-0.24297	0.00252918	0.0982646		-0.150668	-0.00546361	-0.0414633	-0.153629	-0.0577919	0.0343192		-0.213565	-0.161865	-0.220392	-0.19151	-0.151343	-0.201125
168	-0.213818	0.225707	-0.223564	-0.242367	0.00286559	0.0981006		-0.151007	-0.00500802	-0.0397607	-0.152845	-0.0589847	0.0347881		-0.212908	-0.162649	-0.219458	-0.191306	-0.15178	-0.199949
169	-0.213891	0.225291	-0.222427	-0.241724	0.00320198	0.0979819		-0.151331	-0.00449413	-0.0380426	-0.152071	-0.0601261	0.0352717		-0.212225	-0.163397	-0.21851	-0.19108	-0.15218	-0.19876
170	-0.213975	0.224919	-0.221226	-0.241041	0.00353512	0.0979122		-0.151637	-0.00391584	-0.0363179	-0.151309	-0.0612112	0.0357742		-0.211515	-0.164107	-0.217547	-0.190835	-0.152539	-0.197562
171	-0.214065	0.224597	-0.219963	-0.24032	0.00386208	0.0978949		-0.151922	-0.00326741	-0.0345958	-0.15056	-0.062236	0.0362996		-0.210777	-0.164775	-0.216571	-0.190573	-0.152857	-0.196358
172	-0.214156	0.224328	-0.218642	-0.239561	0.00418035	0.0979331		-0.152184	-0.00254346	-0.0328853	-0.149828	-0.0631964	0.0368522		-0.210011	-0.165397	-0.215581	-0.190297	-0.153129	-0.195151
173	-0.214244	0.224116	-0.217268	-0.238764	0.00448784	0.0980292		-0.152421	-0.00173901	-0.031196	-0.149113	-0.064089	0.0374365		-0.209217	-0.165972	-0.214578	-0.19001	-0.153354	-0.193945
174	-0.214324	0.223963	-0.215845	-0.237932	0.00478289	0.0981853		-0.15263	-0.000849523	-0.0295371	-0.148419	-0.0649106	0.0380568		-0.208396	-0.166498	-0.213564	-0.189715	-0.153529	-0.192742
175	-0.214392	0.223873	-0.214379	-0.237066	0.00506438	0.098403		-0.15281	0.000129084	-0.0279176	-0.147745	-0.0656585	0.0387176		-0.207547	-0.166973	-0.21254	-0.189413	-0.153651	-0.191546
176	-0.214442	0.223845	-0.212877	-0.236166	0.0053317	0.0986834		-0.152958	0.0012004	-0.0263463	-0.147092	-0.0663305	0.0394234		-0.206672	-0.167396	-0.211507	-0.189109	-0.153718	-0.190359
177	-0.214472	0.223881	-0.211345	-0.235235	0.00558477	0.099027		-0.153072	0.00236752	-0.0248316	-0.146462	-0.0669249	0.0401784		-0.20577	-0.167767	-0.210466	-0.188804	-0.153727	-0.189184
178	-0.214477	0.22398	-0.209791	-0.234275	0.0058241	0.099434		-0.153151	0.00363298	-0.0233811	-0.145855	-0.0674403	0.0409869		-0.204843	-0.168086	-0.209419	-0.188501	-0.153677	-0.188022
179	-0.214453	0.224141	-0.208222	-0.233288	0.00605073	0.0999041		-0.153193	0.00499877	-0.0220022	-0.145271	-0.0678759	0.041853		-0.203891	-0.168353	-0.208368	-0.188203	-0.153565	-0.186877
180	-0.214397	0.224362	-0.206648	-0.232277	0.0062663	0.100436		-0.153197	0.00646629	-0.020701	-0.144708	-0.0682314	0.0427806		-0.202917	-0.16857	-0.207314	-0.187911	-0.15339	-0.185749
181	-0.214308	0.224641	-0.205075	-0.231243	0.00647299	0.10103		-0.15316	0.00803636	-0.0194834	-0.144167	-0.0685069	0.0437733		-0.201921	-0.168738	-0.20626	-0.187629	-0.153149	-0.18464
182	-0.214181	0.224975	-0.203514	-0.23019	0.00667354	0.101683		-0.153082	0.00970916	-0.0183538	-0.143647	-0.0687031	0.0448347		-0.200905	-0.168859	-0.205208	-0.187358	-0.152842	-0.183551
183	-0.214016	0.22536	-0.201973	-0.229121	0.00687117	0.102395		-0.152963	0.0114843	-0.0173161	-0.143145	-0.068821	0.0459678		-0.199871	-0.168935	-0.204159	-0.187099	-0.152467	-0.182483
184	-0.213811	0.225793	-0.200461	-0.228038	0.00706963	0.103163		-0.152801	0.0133606	-0.0163728	-0.142661	-0.0688623	0.0471755		-0.198821	-0.16897	-0.203114	-0.186855	-0.152025	-0.181437
185	-0.213564	0.226269	-0.198987	-0.226944	0.0072731	0.103985		-0.152595	0.0153364	-0.0155256	-0.142192	-0.0688289	0.0484604		-0.197757	-0.168967	-0.202077	-0.186627	-0.151516	-0.180412
186	-0.213276	0.226784	-0.19756	-0.225844	0.00748616	0.104859		-0.152347	0.0174094	-0.0147751	-0.141736	-0.0687231	0.0498246		-0.196682	-0.16893	-0.201048	-0.186416	-0.150939	-0.179409
187	-0.212945	0.227333	-0.196188	-0.224739	0.00771374	0.105784		-0.152055	0.0195765	-0.0141206	-0.141289	-0.0685477	0.0512697		-0.195597	-0.168862	-0.20003	-0.186221	-0.150295	-0.178426
188	-0.212572	0.227913	-0.19488	-0.223633	0.00796107	0.106757		-0.151719	0.0218341	-0.0135606	-0.140851	-0.0683056	0.0527973		-0.194505	-0.168769	-0.199022	-0.186046	-0.149586	-0.177463
189	-0.212157	0.228518	-0.193644	-0.222529	0.00823363	0.107776		-0.151341	0.0241779	-0.0130923	-0.140417	-0.0680004	0.0544081		-0.193408	-0.168655	-0.198027	-0.185888	-0.148814	-0.176517
190	-0.211701	0.229145	-0.192486	-0.221431	0.00853702	0.108839		-0.15092	0.0266031	-0.0127121	-0.139984	-0.0676354	0.0561026		-0.192309	-0.168524	-0.197044	-0.185749	-0.14798	-0.175588
191	-0.211206	0.229788	-0.191413	-0.22034	0.008877	0.109946		-0.150457	0.0291043	-0.0124152	-0.139549	-0.0672145	0.0578809		-0.19121	-0.168383	-0.196076	-0.185629	-0.147088	-0.174672
192	-0.210671	0.230445	-0.190432	-0.219261	0.00925933	0.111095		-0.149954	0.0316755	-0.012196	-0.139109	-0.0667414	0.0597424		-0.190113	-0.168235	-0.19512	-0.185526	-0.146141	-0.173768
193	-0.210101	0.231111	-0.189548	-0.218195	0.00968974	0.112284		-0.149411	0.0343102	-0.012048	-0.13866	-0.0662201	0.0616863		-0.18902	-0.168087	-0.194178	-0.185441	-0.145142	-0.172872
194	-0.209495	0.231785	-0.188765	-0.217146	0.0101738	0.113513		-0.14883	0.0370016	-0.011964	-0.138198	-0.0656545	0.063711		-0.187933	-0.167942	-0.193249	-0.185373	-0.144095	-0.171981
195	-0.208856	0.232463	-0.188086	-0.216115	0.0107171	0.114783		-0.148211	0.0397424	-0.0119362	-0.137721	-0.0650483	0.0658146		-0.186853	-0.167807	-0.192331	-0.18532	-0.143004	-0.171091
196	-0.208186	0.233143	-0.187515	-0.215105	0.0113248	0.116092		-0.147558	0.0425249	-0.0119559	-0.137225	-0.0644054	0.0679948		-0.185783	-0.167685	-0.191424	-0.185281	-0.141875	-0.170199
197	-0.207487	0.233825	-0.187051	-0.214118	0.0120017	0.117442		-0.14687	0.0453413	-0.0120144	-0.136707	-0.0637293	0.0702487		-0.184723	-0.167581	-0.190526	-0.185256	-0.140712	-0.169301
198	-0.206761	0.234507	-0.186697	-0.213154	0.0127526	0.118833		-0.146149	0.0481835	-0.0121022	-0.136163	-0.0630231	0.072573		-0.183674	-0.1675	-0.189634	-0.185242	-0.139521	-0.168391
199	-0.20601	0.23519	-0.186452	-0.212216	0.0135815	0.120266		-0.145398	0.0510434	-0.0122098	-0.135591	-0.06229	0.0749639		-0.182637	-0.167445	-0.188746	-0.185238	-0.138308	-0.167467
200	-0.205236	0.235874	-0.186313	-0.211305	0.0144923	0.121742		-0.144619	0.0539128	-0.0123275	-0.134988	-0.0615324	0.0774174		-0.181612	-0.16742	-0.18786	-0.185241	-0.137078	-0.166523
201	-0.20444	0.236561	-0.186279	-0.210419	0.015488	0.123263		-0.143812	0.0567834	-0.0124455	-0.134351	-0.0607527	0.0799288		-0.180599	-0.167427	-0.186972	-0.185251	-0.135837	-0.165556
202	-0.203625	0.237251	-0.186346	-0.209561	0.0165716	0.124831		-0.142979	0.0596473	-0.0125541	-0.133679	-0.0599526	0.0824932		-0.179596	-0.167468	-0.186079	-0.185264	-0.134592	-0.16456
203	-0.20279	0.237948	-0.186509	-0.20873	0.0177451	0.126447		-0.142123	0.0624966	-0.0126439	-0.132969	-0.0591333	0.0851056		-0.178604	-0.167546	-0.185177	-0.185279	-0.133349	-0.163532
204	-0.201938	0.238653	-0.186763	-0.207924	0.0190103	0.128114		-0.141245	0.0653239	-0.0127056	-0.13222	-0.0582957	0.0877603		-0.177621	-0.167661	-0.184263	-0.185292	-0.132113	-0.162467
205	-0.201069	0.239372	-0.187102	-0.207144	0.0203682	0.129832		-0.140346	0.0681222	-0.0127304	-0.131431	-0.05744	0.0904517		-0.176644	-0.167814	-0.183332	-0.185302	-0.130892	-0.161363
206	-0.200182	0.240107	-0.187518	-0.206387	0.0218193	0.131605		-0.139428	0.0708848	-0.0127098	-0.1306	-0.0565658	0.0931738		-0.175672	-0.168004	-0.18238	-0.185305	-0.129691	-0.160214
207	-0.199278	0.240862	-0.188005	-0.205652	0.0233636	0.133434		-0.138492	0.0736056	-0.012636	-0.129727	-0.0556724	0.0959206		-0.174702	-0.16823	-0.181403	-0.185298	-0.128517	-0.159019
208	-0.198357	0.241642	-0.188553	-0.204936	0.0250005	0.135321		-0.13754	0.0762793	-0.0125015	-0.128813	-0.0547582	0.098686		-0.173731	-0.168491	-0.180397	-0.185279	-0.127375	-0.157774
209	-0.197416	0.242451	-0.189154	-0.204237	0.0267288	0.137267		-0.136573	0.0789013	-0.0122999	-0.127856	-0.0538215	0.101464		-0.172755	-0.168783	-0.179357	-0.185243	-0.126271	-0.156477
210	-0.196455	0.243295	-0.189799	-0.203551	0.0285469	0.139272		-0.135591	0.0814675	-0.012025	-0.126859	-0.0528596	0.104248		-0.17177	-0.169104	-0.178279	-0.185187	-0.12521	-0.155127
211	-0.195472	0.244179	-0.190478	-0.202875	0.0304527	0.141339		-0.134597	0.083975	-0.0116717	-0.125822	-0.0518696	0.107033		-0.170772	-0.16945	-0.177159	-0.185106	-0.124197	-0.153721
212	-0.194464	0.245106	-0.19118	-0.202206	0.0324436	0.143466		-0.133589	0.0864215	-0.0112353	-0.124745	-0.0508481	0.109812		-0.169756	-0.169815	-0.175994	-0.184997	-0.123237	-0.15226
213	-0.193429	0.246083	-0.191896	-0.201538	0.0345165	0.145654		-0.13257	0.0888058	-0.0107121	-0.123632	-0.0497912	0.11258		-0.168717	-0.170194	-0.174778	-0.184855	-0.122334	-0.150743
214	-0.192363	0.247113	-0.192616	-0.200866	0.0366682	0.147904		-0.131538	0.0911275	-0.0100991	-0.122483	-0.0486946	0.115331		-0.16765	-0.170581	-0.17351	-0.184675	-0.121492	-0.149171
215	-0.191262	0.248202	-0.193329	-0.200187	0.0388949	0.150212		-0.130495	0.0933873	-0.00939389	-0.1213	-0.0475539	0.118061		-0.166547	-0.17097	-0.172185	-0.184452	-0.120713	-0.147544
216	-0.190123	0.249354	-0.194026	-0.199493	0.0411925	0.152579		-0.129441	0.0955869	-0.00859502	-0.120087	-0.046364	0.120766		-0.165403	-0.171354	-0.1708	-0.184179	-0.120001	-0.145864
217	-0.18894	0.250572	-0.194696	-0.198779	0.0435568	0.155001		-0.128376	0.0977287	-0.00770153	-0.118845	-0.04512	0.12344		-0.164211	-0.171724	-0.169353	-0.18385	-0.119358	-0.144133
218	-0.187709	0.251861	-0.195331	-0.198038	0.0459833	0.157477		-0.127298	0.0998164	-0.00671318	-0.117578	-0.0438165	0.12608		-0.162963	-0.172072	-0.167842	-0.18346	-0.118785	-0.142353
219	-0.186425	0.253223	-0.19592	-0.197265	0.0484674	0.160004		-0.126208	0.101855	-0.00563031	-0.116288	-0.0424483	0.128684		-0.161653	-0.172391	-0.166264	-0.183	-0.118283	-0.140528
220	-0.185082	0.254662	-0.196456	-0.196451	0.0510042	0.162578		-0.125106	0.103849	-0.00445383	-0.114977	-0.0410098	0.131249		-0.160271	-0.172671	-0.164617	-0.182462	-0.117852	-0.138661
221	-0.183675	0.256181	-0.19693	-0.195591	0.0535889	0.165195		-0.12399	0.105805	-0.00318508	-0.113649	-0.0394958	0.133773		-0.15881	-0.172904	-0.162901	-0.18184	-0.117491	-0.136756
222	-0.182197	0.25778	-0.197334	-0.194675	0.0562165	0.167852		-0.122859	0.10773	-0.00182587	-0.112307	-0.0379007	0.136256		-0.15726	-0.17308	-0.161113	-0.181123	-0.1172	-0.134816
223	-0.180642	0.259463	-0.197661	-0.193697	0.0588821	0.170543		-0.121712	0.109633	-0.000378303	-0.110953	-0.0362194	0.138698		-0.155612	-0.17319	-0.159254	-0.180302	-0.116976	-0.132846
224	-0.179004	0.26123	-0.197905	-0.192648	0.0615806	0.173265		-0.120549	0.111522	0.00115522	-0.109589	-0.0344467	0.141099		-0.153857	-0.173226	-0.157322	-0.179367	-0.116816	-0.13085
225	-0.177277	0.263081	-0.198059	-0.191521	0.0643072	0.176011		-0.119368	0.113406	0.00277212	-0.108217	-0.0325778	0.14346		-0.151984	-0.173177	-0.155317	-0.178309	-0.116718	-0.128832
226	-0.175453	0.265018	-0.198118	-0.190306	0.067057	0.178777		-0.118166	0.115295	0.00446971	-0.10684	-0.030608	0.145785		-0.149982	-0.173036	-0.15324	-0.177114	-0.116676	-0.126798
227	-0.173527	0.267039	-0.198079	-0.188997	0.0698253	0.181558		-0.116943	0.1172	0.00624526	-0.105459	-0.0285328	0.148076		-0.14784	-0.172793	-0.151089	-0.175773	-0.116686	-0.12475
228	-0.171493	0.269146	-0.197936	-0.187584	0.0726073	0.184349		-0.115697	0.119131	0.00809611	-0.104075	-0.0263481	0.150338		-0.145547	-0.17244	-0.148865	-0.174271	-0.116742	-0.122693
229	-0.169343	0.271336	-0.197686	-0.186059	0.0753986	0.187143		-0.114424	0.1211	0.0100197	-0.10269	-0.0240501	0.152575		-0.14309	-0.171969	-0.146569	-0.172598	-0.116838	-0.120632
230	-0.167072	0.273609	-0.197328	-0.184414	0.0781948	0.189936		-0.113125	0.123118	0.0120137	-0.101302	-0.0216353	0.154794		-0.140457	-0.171372	-0.144201	-0.170738	-0.116967	-0.118569
231	-0.164674	0.275964	-0.196859	-0.182641	0.0809916	0.192723		-0.111795	0.125196	0.014076	-0.0999121	-0.0191005	0.157001		-0.137634	-0.170641	-0.141759	-0.168679	-0.11712	-0.116507
232	-0.162142	0.2784	-0.196277	-0.180731	0.083785	0.195499		-0.110432	0.127347	0.0162049	-0.0985196	-0.0164429	0.159204		-0.134608	-0.169771	-0.139246	-0.166405	-0.11729	-0.11445
233	-0.159472	0.280913	-0.195584	-0.178677	0.0865711	0.198259		-0.109034	0.129582	0.018399	-0.097123	-0.01366	0.161411		-0.131364	-0.168755	-0.13666	-0.163902	-0.117467	-0.112399
234	-0.156657	0.283504	-0.194777	-0.176472	0.0893462	0.200998		-0.107598	0.131913	0.0206575	-0.0957204	-0.0107494	0.163631		-0.127887	-0.167586	-0.134001	-0.161155	-0.117642	-0.110356
235	-0.153694	0.286169	-0.193858	-0.174109	0.0921068	0.203713		-0.106121	0.134352	0.0229799	-0.0943095	-0.0077094	0.165873		-0.124163	-0.166261	-0.13127	-0.158149	-0.117804	-0.108323
236	-0.150578	0.288906	-0.192828	-0.17158	0.0948497	0.2064		-0.1046	0.13691	0.0253664	-0.0928873	-0.00453831	0.16815		-0.120176	-0.164773	-0.128464	-0.154867	-0.117944	-0.106298
237	-0.147304	0.291715	-0.191689	-0.16888	0.0975718	0.209055		-0.103031	0.139598	0.0278177	-0.0914502	-0.00123482	0.17047		-0.115909	-0.16312	-0.125583	-0.151294	-0.118049	-0.104283
238	-0.143869	0.294591	-0.190442	-0.166004	0.10027	0.211674		-0.101412	0.142427	0.0303351	-0.0899943	0.00220215	0.172846		-0.111346	-0.161297	-0.122626	-0.147413	-0.118109	-0.102277
239	-0.14027	0.297534	-0.189091	-0.162946	0.102942	0.214256		-0.0997386	0.145408	0.0329206	-0.0885151	0.00577343	0.17529		-0.106472	-0.159302	-0.119591	-0.143209	-0.118112	-0.100278
240	-0.136504	0.30054	-0.187637	-0.159702	0.105586	0.216795		-0.0980077	0.148551	0.0355768	-0.0870076	0.00947964	0.177813		-0.101268	-0.157133	-0.116476	-0.138666	-0.118047	-0.098284
241	-0.132569	0.303608	-0.186085	-0.156269	0.108198	0.219292		-0.0962155	0.151864	0.0383067	-0.0854664	0.0133212	0.180428		-0.0957188	-0.154788	-0.113278	-0.133769	-0.1179	-0.0962928
242	-0.128464	0.306736	-0.184437	-0.152644	0.110777	0.221742		-0.0943585	0.155359	0.0411141	-0.0838858	0.0172983	0.183148		-0.0898066	-0.152267	-0.109995	-0.1285	-0.117662	-0.0943013
243	-0.124188	0.309921	-0.182697	-0.148825	0.113322	0.224144		-0.092433	0.159042	0.0440034	-0.0822599	0.021411	0.185984		-0.083515	-0.149568	-0.106624	-0.122846	-0.117318	-0.0923059
244	-0.11974	0.31316	-0.18087	-0.144812	0.11583	0.226495		-0.0904352	0.162921	0.0469794	-0.0805825	0.0256591	0.18895		-0.0768274	-0.146691	-0.103161	-0.116792	-0.116859	-0.0903027
245	-0.115121	0.316451	-0.17896	-0.140605	0.118301	0.228795		-0.0883616	0.167005	0.0500474	-0.0788473	0.0300425	0.192057		-0.0697278	-0.143639	-0.0996026	-0.110324	-0.116271	-0.0882874
246	-0.110332	0.319792	-0.17697	-0.136205	0.120733	0.231041		-0.0862084	0.171299	0.0532132	-0.0770477	0.0345607	0.195317		-0.0622006	-0.140411	-0.0959451	-0.103427	-0.115545	-0.0862553
247	-0.105374	0.323179	-0.174907	-0.131614	0.123125	0.233231		-0.0839721	0.17581	0.0564828	-0.0751776	0.0392131	0.198741		-0.0542309	-0.13701	-0.0921845	-0.0960909	-0.114668	-0.0842016
248	-0.100252	0.32661	-0.172773	-0.126835	0.125477	0.235364		-0.0816493	0.180542	0.0598627	-0.0732305	0.0439989	0.20234		-0.0458047	-0.133438	-0.0883166	-0.0883025	-0.113631	-0.0821213
249	-0.0949668	0.330081	-0.170575	-0.121874	0.127789	0.237437		-0.0792367	0.1855	0.0633594	-0.0712006	0.0489173	0.206125		-0.0369088	-0.129697	-0.0843373	-0.0800515	-0.112424	-0.0800093
250	-0.0895235	0.333588	-0.168316	-0.116735	0.13006	0.239449		-0.0767313	0.190687	0.0669795	-0.0690818	0.0539671	0.210104		-0.0275314	-0.125791	-0.0802426	-0.0713286	-0.111037	-0.0778605
251	-0.0839268	0.337128	-0.166002	-0.111425	0.132289	0.241398		-0.0741301	0.196106	0.0707297	-0.0668689	0.0591472	0.214285		-0.017662	-0.121724	-0.0760285	-0.0621254	-0.109462	-0.0756699
252	-0.0781821	0.340696	-0.163637	-0.105952	0.134478	0.243281		-0.0714305	0.201759	0.0746165	-0.0645569	0.0644559	0.218676		-0.00729152	-0.117498	-0.0716914	-0.0524351	-0.107691	-0.0734325
253	-0.0722958	0.344287	-0.161226	-0.100325	0.136626	0.245096		-0.0686303	0.207647	0.0786462	-0.0621413	0.0698917	0.223283		0.00358751	-0.113119	-0.0672279	-0.0422524	-0.105718	-0.0711437
254	-0.0662749	0.347897	-0.158774	-0.0945527	0.138734	0.24684		-0.0657275	0.213769	0.0828246	-0.0596183	0.0754523	0.228111		0.0149806	-0.108591	-0.0626351	-0.0315733	-0.103536	-0.0687991
255	-0.0601273	0.351519	-0.156286	-0.0886466	0.140802	0.248511		-0.0627206	0.220126	0.0871573	-0.0569847	0.0811357	0.233162		0.0268915	-0.10392	-0.0579106	-0.0203959	-0.10114	-0.0663947
256	-0.0538615	0.355146	-0.153766	-0.0826183	0.14283	0.250106		-0.0596082	0.226715	0.0916491	-0.0542382	0.0869392	0.23844		0.0393216	-0.0991095	-0.0530525	-0.0087196	-0.0985266	-0.0639268
257	-0.0474867	0.358773	-0.151218	-0.0764802	0.144821	0.251621		-0.0563899	0.233534	0.0963041	-0.051377	0.0928599	0.243944		0.0522703	-0.0941667	-0.0480598	0.00345407	-0.0956927	-0.0613924
258	-0.0410128	0.362391	-0.148648	-0.0702456	0.146773	0.253054		-0.0530653	0.240579	0.101126	-0.0484005	0.0988945	0.249673		0.0657346	-0.0890969	-0.0429321	0.0161218	-0.0926363	-0.0587888
259	-0.0344506	0.365993	-0.14606	-0.0639287	0.148689	0.254401		-0.0496347	0.247845	0.106116	-0.0453086	0.105039	0.255625		0.079709	-0.0839064	-0.03767	0.0292783	-0.0893567	-0.056114
260	-0.0278112	0.36957	-0.143457	-0.0575439	0.150568	0.255658		-0.046099	0.255328	0.111277	-0.0421025	0.11129	0.261794		0.0941857	-0.0786014	-0.0322749	0.0429163	-0.0858542	-0.0533665
261	-0.0211065	0.373113	-0.140845	-0.0511065	0.152412	0.256823		-0.0424596	0.263022	0.116608	-0.038784	0.117643	0.268176		0.109154	-0.0731885	-0.0267491	0.0570265	-0.0821305	-0.0505456
262	-0.0143488	0.376611	-0.138226	-0.044632	0.15422	0.257892		-0.0387186	0.270918	0.122108	-0.035356	0.124093	0.274762		0.124601	-0.0676746	-0.0210962	0.0715975	-0.0781879	-0.0476512
263	-0.00755091	0.380056	-0.135606	-0.0381362	0.155994	0.258862		-0.0348785	0.279008	0.127775	-0.0318223	0.130634	0.281543		0.140512	-0.0620665	-0.0153206	0.0866159	-0.0740301	-0.0446837
264	-0.000726162	0.383437	-0.132987	-0.0316354	0.157734	0.25973		-0.0309425	0.287285	0.133606	-0.0281875	0.137261	0.288506		0.156867	-0.0563714	-0.00942773	0.102066	-0.0696619	-0.0416445
265	0.00611182	0.386742	-0.130373	-0.0251455	0.15944	0.260492		-0.0269146	0.295738	0.139595	-0.0244573	0.143968	0.29564		0.173648	-0.0505964	-0.00342431	0.117931	-0.0650889	-0.0385355
266	0.0129491	0.38996	-0.127767	-0.0186828	0.161113	0.261147		-0.0227991	0.304357	0.145736	-0.020638	0.150748	0.30293		0.190829	-0.044749	0.00268207	0.13419	-0.0603177	-0.0353592
267	0.0197714	0.39308	-0.125172	-0.0122632	0.162751	0.261693		-0.0186012	0.313131	0.15202	-0.016737	0.157594	0.31036		0.208387	-0.0388365	0.00888276	0.150823	-0.055356	-0.032119
268	0.0265646	0.396091	-0.122592	-0.00590241	0.164354	0.262127		-0.0143266	0.322047	0.15844	-0.0127621	0.1645	0.317911		0.226294	-0.0328666	0.0151682	0.167807	-0.050212	-0.0288187
269	0.033314	0.39898	-0.120028	0.000384187	0.165923	0.262448		-0.00998147	0.331093	0.164983	-0.0087221	0.171457	0.325567		0.244519	-0.0268467	0.0215278	0.185115	-0.044895	-0.0254629
270	0.0400054	0.401736	-0.117482	0.00658172	0.167455	0.262656		-0.0055727	0.340256	0.171639	-0.00462618	0.178457	0.333305		0.263033	-0.0207846	0.0279503	0.202722	-0.0394147	-0.0220568
271	0.0466242	0.404348	-0.114958	0.0126759	0.168951	0.262751		-0.00110766	0.349523	0.178394	-0.000484159	0.185494	0.341106		0.281801	-0.0146878	0.0344236	0.220599	-0.0337816	-0.0186058
272	0.0531565	0.406804	-0.112456	0.018653	0.170408	0.262734		0.0034058	0.358879	0.185233	0.00369372	0.192558	0.348947		0.300788	-0.00856413	0.0409351	0.238716	-0.0280065	-0.0151163
273	0.0595881	0.409094	-0.109979	0.0245002	0.171824	0.262605		0.00795935	0.36831	0.192142	0.00789685	0.199641	0.356805		0.31996	-0.00242113	0.0474715	0.257044	-0.0221009	-0.0115946
274	0.0659054	0.411207	-0.107526	0.0302055	0.173199	0.262367		0.0125443	0.377802	0.199104	0.0121144	0.206734	0.364657		0.339279	0.00373356	0.0540193	0.275549	-0.0160762	-0.00804784
275	0.0720953	0.413134	-0.105099	0.0357576	0.17453	0.262023		0.0171514	0.38734	0.206102	0.0163354	0.213831	0.37248		0.358707	0.00989241	0.0605648	0.294198	-0.00994441	-0.0044831
276	0.0781448	0.414864	-0.102699	0.0411463	0.175814	0.261577		0.0217714	0.396908	0.213119	0.0205486	0.220921	0.380248		0.378206	0.0160479	0.0670939	0.312959	-0.00371744	-0.000907863
277	0.0840419	0.41639	-0.100325	0.0463624	0.177049	0.261033		0.0263946	0.406493	0.220135	0.0247432	0.227998	0.387939		0.397738	0.0221927	0.0735929	0.331797	0.00259271	0.00267024
278	0.0897748	0.417704	-0.0979776	0.0513977	0.178233	0.260395		0.0310111	0.416079	0.227134	0.0289081	0.235053	0.395528		0.417264	0.0283196	0.080048	0.350677	0.00897408	0.00624351
279	0.0953328	0.4188	-0.0956562	0.0562451	0.179364	0.259671		0.0356109	0.425651	0.234097	0.0330328	0.242079	0.402992		0.436745	0.0344214	0.0864459	0.369566	0.0154149	0.00980424
280	0.100706	0.41967	-0.09336	0.0608986	0.180438	0.258867		0.040184	0.435196	0.241004	0.0371067	0.249068	0.410309		0.456145	0.0404911	0.0927737	0.388427	0.0219036	0.0133448
281	0.105884	0.420311	-0.0910881	0.0653531	0.181452	0.257989		0.0447204	0.444699	0.247839	0.04112	0.256014	0.417456		0.475426	0.0465219	0.099019	0.407227	0.0284289	0.0168577
282	0.110859	0.420719	-0.0888395	0.0696048	0.182405	0.257047		0.04921	0.454146	0.254583	0.0450631	0.262911	0.424412		0.494552	0.0525073	0.10517	0.425933	0.0349799	0.0203357
283	0.115624	0.420891	-0.0866126	0.0736508	0.183295	0.256047		0.053643	0.463524	0.261219	0.0489271	0.269751	0.431157		0.513488	0.0584407	0.111217	0.44451	0.0415462	0.0237718
284	0.120171	0.420825	-0.0844061	0.0774892	0.184118	0.255001		0.0580098	0.47282	0.267731	0.0527037	0.276531	0.437674		0.532201	0.064316	0.117149	0.462927	0.0481178	0.0271594
285	0.124496	0.420521	-0.0822182	0.0811191	0.184873	0.253915		0.062301	0.482021	0.274103	0.0563853	0.283246	0.443945		0.550659	0.0701272	0.122958	0.481152	0.0546852	0.0304925
286	0.128592	0.41998	-0.0800472	0.0845407	0.185558	0.252801		0.0665076	0.491117	0.280321	0.0599648	0.28989	0.449955		0.568832	0.0758684	0.128635	0.499155	0.0612395	0.0337655
287	0.132458	0.419204	-0.0778914	0.0877549	0.186173	0.251667		0.0706207	0.500096	0.286372	0.0634362	0.296462	0.45569		0.586691	0.0815341	0.134175	0.516907	0.0677724	0.0369732
288	0.136089	0.418195	-0.0757489	0.0907634	0.186716	0.250525		0.0746323	0.508948	0.292243	0.0667939	0.302957	0.46114		0.604212	0.0871189	0.139572	0.534381	0.0742761	0.0401114
289	0.139484	0.416957	-0.0736182	0.0935688	0.187188	0.249383		0.0785345	0.517662	0.297924	0.0700335	0.309373	0.466295		0.621369	0.0926178	0.144823	0.551551	0.0807436	0.0431764
290	0.142643	0.415496	-0.0714975	0.0961742	0.187588	0.248251		0.08232	0.52623	0.303406	0.0731511	0.315709	0.471146		0.63814	0.0980257	0.149923	0.568393	0.0871681	0.0461651
291	0.145566	0.413818	-0.0693855	0.0985835	0.187917	0.247139		0.0859821	0.534643	0.30868	0.0761437	0.321963	0.47569		0.654507	0.103338	0.154871	0.584885	0.0935437	0.0490753
292	0.148254	0.411929	-0.0672809	0.100801	0.188177	0.246056		0.0895148	0.542893	0.31374	0.0790091	0.328135	0.479921		0.670452	0.10855	0.159668	0.601006	0.0998649	0.0519056
293	0.15071	0.409838	-0.0651827	0.102831	0.18837	0.245011		0.0929126	0.550974	0.318581	0.0817458	0.334224	0.48384		0.685959	0.113658	0.164313	0.616737	0.106127	0.0546554
294	0.152935	0.407553	-0.06309	0.10468	0.188498	0.244012		0.0961704	0.558879	0.3232	0.0843532	0.34023	0.487447		0.701015	0.118657	0.168808	0.632063	0.112325	0.0573248
295	0.154936	0.405083	-0.0610026	0.106352	0.188565	0.243067		0.0992842	0.566601	0.327593	0.0868312	0.346154	0.490745		0.71561	0.123544	0.173155	0.646968	0.118455	0.0599148
296	0.156715	0.402438	-0.0589202	0.107853	0.188575	0.242184		0.10225	0.574136	0.33176	0.0891804	0.351996	0.493738		0.729735	0.128314	0.177359	0.661439	0.124513	0.0624269
297	0.158279	0.399629	-0.0568431	0.109189	0.188532	0.241368		0.105065	0.581478	0.335701	0.091402	0.357758	0.496433		0.743383	0.132963	0.181424	0.675465	0.130496	0.0648638
298	0.159633	0.396668	-0.0547718	0.110367	0.188441	0.240625		0.107728	0.588624	0.339418	0.0934977	0.363439	0.498838		0.756549	0.137489	0.185353	0.689037	0.136401	0.0672285
299	0.160786	0.393564	-0.0527072	0.111391	0.188308	0.239961		0.110235	0.595568	0.342912	0.0954697	0.369041	0.500964		0.769229	0.141886	0.189154	0.702148	0.142224	0.0695248
300	0.161743	0.390331	-0.0506508	0.112267	0.188139	0.239378		0.112586	0.602309	0.346186	0.0973206	0.374566	0.50282		0.781423	0.146152	0.192832	0.714791	0.147964	0.0717572
301	0.162514	0.386979	-0.0486041	0.113002	0.18794	0.238881		0.11478	0.608842	0.349245	0.0990533	0.380013	0.504421		0.793129	0.150283	0.196392	0.726962	0.153616	0.0739305
302	0.163106	0.383522	-0.0465692	0.113602	0.187719	0.238472		0.116818	0.615165	0.352092	0.100671	0.385383	0.505778		0.80435	0.154274	0.199842	0.738658	0.159178	0.0760501
303	0.163528	0.379971	-0.0445482	0.11407	0.187483	0.238151		0.118699	0.621276	0.354732	0.102177	0.390676	0.506907		0.815086	0.158123	0.203187	0.749877	0.164648	0.0781219
304	0.16379	0.376338	-0.0425438	0.114413	0.187239	0.237921		0.120424	0.627171	0.35717	0.103574	0.395892	0.507822		0.825341	0.161825	0.206435	0.760619	0.170022	0.0801518
305	0.163901	0.372637	-0.0405588	0.114636	0.186995	0.237779		0.121994	0.632849	0.359411	0.104866	0.401031	0.50854		0.83512	0.165376	0.20959	0.770884	0.175297	0.082146
306	0.16387	0.368877	-0.0385961	0.114744	0.186759	0.237726		0.123411	0.638307	0.361461	0.106057	0.40609	0.509076		0.844426	0.168772	0.212659	0.780674	0.18047	0.0841108
307	0.163706	0.365072	-0.0366588	0.11474	0.186538	0.237759		0.124676	0.643545	0.363325	0.10715	0.411069	0.509446		0.853265	0.172008	0.215647	0.789991	0.185537	0.0860526
308	0.163421	0.361232	-0.0347502	0.114629	0.18634	0.237876		0.125792	0.64856	0.365007	0.108147	0.415964	0.509667		0.861643	0.175082	0.218559	0.798837	0.190494	0.0879774
309	0.163022	0.35737	-0.0328735	0.114414	0.186171	0.238074		0.12676	0.65335	0.366512	0.109052	0.420774	0.509754		0.869564	0.177987	0.221398	0.807217	0.195338	0.0898914
310	0.162521	0.353495	-0.0310319	0.1141	0.18604	0.238349		0.127584	0.657915	0.367844	0.109867	0.425493	0.509724		0.877036	0.180719	0.224168	0.815133	0.200062	0.0918001
311	0.161926	0.349618	-0.0292285	0.113689	0.185952	0.238697		0.128264	0.662253	0.369007	0.110595	0.430119	0.509592		0.884063	0.183274	0.226871	0.82259	0.204664	0.0937087
312	0.161247	0.345749	-0.0274664	0.113184	0.185913	0.239113		0.128804	0.666362	0.370005	0.111237	0.434646	0.509371		0.890652	0.185646	0.22951	0.829593	0.209136	0.0956221
313	0.160492	0.341897	-0.0257482	0.112589	0.18593	0.239592		0.129206	0.670242	0.370839	0.111795	0.439068	0.509077		0.896808	0.187831	0.232085	0.836145	0.213475	0.0975443
314	0.159671	0.338072	-0.0240767	0.111906	0.186006	0.240128		0.129473	0.673892	0.371512	0.11227	0.44338	0.508723		0.902536	0.189824	0.234595	0.842251	0.217673	0.0994789
315	0.158792	0.334282	-0.022454	0.111137	0.186146	0.240717		0.129607	0.67731	0.372026	0.112663	0.447575	0.508321		0.907843	0.191619	0.237041	0.847916	0.221725	0.101429
316	0.157863	0.330535	-0.0208822	0.110284	0.186353	0.241352		0.129609	0.680497	0.372381	0.112974	0.451646	0.507882		0.912732	0.193212	0.23942	0.853145	0.225624	0.103395
317	0.156893	0.326839	-0.0193629	0.109349	0.18663	0.242027		0.129484	0.683452	0.372577	0.113203	0.455586	0.507417		0.91721	0.194598	0.24173	0.85794	0.229364	0.10538
318	0.155888	0.3232	-0.0178974	0.108335	0.186978	0.242738		0.129232	0.686175	0.372615	0.11335	0.459387	0.506936		0.921279	0.195772	0.243968	0.862308	0.232938	0.107383
319	0.154855	0.319624	-0.0164866	0.107243	0.187399	0.243478		0.128856	0.688666	0.372495	0.113414	0.463041	0.506446		0.924945	0.196729	0.246128	0.866251	0.236339	0.109405
320	0.153801	0.316118	-0.015131	0.106075	0.187891	0.244241		0.128358	0.690926	0.372214	0.113393	0.466541	0.505957		0.928211	0.197466	0.248206	0.869775	0.239559	0.111442
321	0.152732	0.312687	-0.0138307	0.104833	0.188454	0.245023		0.127739	0.692955	0.371772	0.113287	0.469879	0.505474		0.931082	0.197978	0.250196	0.872883	0.242592	0.113493
322	0.151654	0.309336	-0.0125856	0.10352	0.189087	0.245817		0.127001	0.694756	0.371167	0.113093	0.473048	0.505003		0.933561	0.198261	0.252093	0.875579	0.245431	0.115554
323	0.150572	0.306068	-0.0113951	0.102136	0.189785	0.24662		0.126147	0.696329	0.370398	0.112809	0.476039	0.504549		0.935653	0.198313	0.253888	0.877867	0.248069	0.117621
324	0.14949	0.302887	-0.0102582	0.100684	0.190546	0.247425		0.125177	0.697678	0.369462	0.112433	0.478846	0.504115		0.93736	0.19813	0.255576	0.879752	0.250498	0.119689
325	0.148412	0.299798	-0.00917382	0.0991669	0.191366	0.24823		0.124093	0.698804	0.368359	0.111963	0.481462	0.503704		0.938689	0.197712	0.257149	0.881238	0.252713	0.121752
326	0.147344	0.296801	-0.00814051	0.0975864	0.192238	0.249029		0.122897	0.699712	0.367086	0.111396	0.483882	0.50332		0.939642	0.197055	0.258598	0.882329	0.254707	0.123804
327	0.146287	0.293901	-0.00715665	0.0959451	0.193158	0.249819		0.121591	0.700405	0.365643	0.110731	0.4861	0.502962		0.940226	0.19616	0.259917	0.88303	0.256475	0.125836
328	0.145244	0.291097	-0.00622048	0.0942459	0.194119	0.250596		0.120177	0.700888	0.364027	0.109965	0.488112	0.502632		0.940444	0.195026	0.261097	0.883346	0.258012	0.127843
329	0.144219	0.288393	-0.00533012	0.0924916	0.195113	0.251357		0.118655	0.701165	0.362239	0.109095	0.489914	0.50233		0.940304	0.193654	0.26213	0.883282	0.259311	0.129814
330	0.143214	0.285787	-0.00448366	0.0906854	0.196134	0.2521		0.117029	0.701243	0.360278	0.108121	0.491503	0.502056		0.93981	0.192046	0.26301	0.882846	0.260371	0.131742
331	0.142229	0.283282	-0.00367922	0.0888307	0.197172	0.252822		0.1153	0.701128	0.358145	0.10704	0.492878	0.501808		0.938972	0.190203	0.263728	0.882042	0.261186	0.133619
332	0.141267	0.280876	-0.00291494	0.0869308	0.198222	0.25352		0.113471	0.700827	0.35584	0.10585	0.494038	0.501585		0.937795	0.188129	0.264278	0.880879	0.261754	0.135434
333	0.140328	0.27857	-0.00218913	0.0849897	0.199273	0.254193		0.111545	0.700347	0.353365	0.104552	0.494983	0.501384		0.93629	0.185829	0.264653	0.879363	0.262073	0.13718
334	0.139415	0.276363	-0.00150025	0.0830113	0.200318	0.254839		0.109524	0.699695	0.350721	0.103145	0.495715	0.501205		0.934466	0.183307	0.264848	0.877504	0.262142	0.138847
335	0.138526	0.274253	-0.000846968	0.0809997	0.201348	0.255456		0.107411	0.698882	0.347912	0.101628	0.496236	0.501044		0.932332	0.180569	0.264857	0.87531	0.261961	0.140427
336	0.137663	0.272239	-0.000228221	0.0789591	0.202355	0.256043		0.105211	0.697915	0.344941	0.100002	0.496549	0.500898		0.929902	0.177622	0.264677	0.872792	0.26153	0.141913
337	0.136825	0.270319	0.000356761	0.0768942	0.20333	0.256599		0.102927	0.696804	0.341813	0.0982689	0.49666	0.500763		0.927186	0.174473	0.264302	0.869959	0.26085	0.143295
338	0.136014	0.268491	0.00090842	0.0748094	0.204266	0.257123		0.100563	0.695559	0.338532	0.0964295	0.496574	0.500637		0.924199	0.171131	0.263732	0.866823	0.259925	0.144569
339	0.135228	0.266752	0.00142685	0.0727095	0.205156	0.257614		0.0981246	0.69419	0.335103	0.0944864	0.496297	0.500514		0.920954	0.167606	0.262963	0.863396	0.258757	0.145726
340	0.134468	0.2651	0.00191179	0.0705994	0.205991	0.258073		0.0956163	0.692708	0.331534	0.0924427	0.495836	0.500392		0.917466	0.163906	0.261994	0.859692	0.257352	0.146763
341	0.133735	0.26353	0.0023626	0.0684838	0.206766	0.258498		0.0930435	0.691122	0.327832	0.0903019	0.4952	0.500266		0.913753	0.160044	0.260827	0.855722	0.255713	0.147674
342	0.133027	0.26204	0.00277825	0.0663678	0.207475	0.258889		0.0904121	0.689445	0.324003	0.0880684	0.494397	0.500131		0.909829	0.15603	0.259461	0.851502	0.253848	0.148456
343	0.132344	0.260626	0.00315735	0.0642563	0.208111	0.259247		0.0877282	0.687685	0.320057	0.085747	0.493435	0.499982		0.905713	0.151875	0.257899	0.847045	0.251764	0.149106
344	0.131688	0.259283	0.00349817	0.0621542	0.20867	0.259571		0.0849984	0.685855	0.316001	0.0833434	0.492326	0.499814		0.901423	0.147593	0.256143	0.842367	0.249468	0.149623
345	0.131058	0.258008	0.00379863	0.0600665	0.209149	0.259862		0.0822295	0.683965	0.311846	0.0808635	0.491078	0.499623		0.896977	0.143196	0.254198	0.837484	0.24697	0.150007
346	0.130454	0.256796	0.00405633	0.0579981	0.209542	0.260119		0.0794285	0.682025	0.307601	0.0783142	0.489702	0.499402		0.892394	0.138697	0.252069	0.832411	0.24428	0.150259
347	0.129877	0.255642	0.00426861	0.0559537	0.209849	0.260343		0.0766029	0.680046	0.303276	0.0757025	0.488208	0.499146		0.887693	0.134109	0.249761	0.827164	0.241407	0.15038
348	0.129328	0.254541	0.00443257	0.0539382	0.210067	0.260536		0.0737601	0.678037	0.298881	0.0730363	0.486606	0.498849		0.882893	0.129445	0.247281	0.821761	0.238363	0.150374
349	0.128807	0.253489	0.00454511	0.051956	0.210194	0.260696		0.0709079	0.676007	0.294427	0.0703237	0.484906	0.498505		0.878014	0.12472	0.244637	0.816217	0.23516	0.150245
350	0.128315	0.252479	0.00460299	0.0500117	0.210231	0.260827		0.0680542	0.673966	0.289925	0.0675729	0.483119	0.498108		0.873076	0.119946	0.241836	0.810549	0.23181	0.149999
351	0.127855	0.251508	0.00460286	0.0481096	0.210177	0.260927		0.0652068	0.671921	0.285385	0.0647929	0.481252	0.497652		0.868096	0.115136	0.238888	0.804774	0.228326	0.149642
352	0.127427	0.250569	0.00454136	0.046254	0.210034	0.260999		0.0623736	0.669881	0.280818	0.0619927	0.479317	0.497131		0.863094	0.110305	0.235802	0.798908	0.224721	0.149181
353	0.127033	0.249657	0.00441512	0.0444489	0.209803	0.261044		0.0595625	0.667852	0.276236	0.0591813	0.47732	0.496539		0.858088	0.105464	0.232588	0.792967	0.221008	0.148624
354	0.126675	0.248767	0.00422085	0.0426982	0.209487	0.261062		0.0567812	0.665841	0.271648	0.056368	0.475269	0.495868		0.853095	0.100627	0.229257	0.786966	0.2172	0.14798
355	0.126356	0.247893	0.00395539	0.0410055	0.209088	0.261056		0.0540374	0.663852	0.267066	0.053562	0.473173	0.495113		0.848131	0.0958048	0.225818	0.780923	0.213313	0.147259
356	0.126077	0.247031	0.00361578	0.0393745	0.20861	0.261027		0.0513385	0.661891	0.262499	0.0507725	0.471037	0.494269		0.843213	0.0910097	0.222285	0.77485	0.209359	0.146471
357	0.125842	0.246175	0.00319929	0.0378085	0.208058	0.260977		0.0486914	0.659961	0.257956	0.0480087	0.468868	0.493328		0.838356	0.0862526	0.218666	0.768764	0.205351	0.145626
358	0.125652	0.24532	0.00270352	0.0363107	0.207435	0.260907		0.046103	0.658065	0.253449	0.0452792	0.466669	0.492286		0.833572	0.0815441	0.214974	0.762677	0.201304	0.144735
359	0.125511	0.244461	0.00212639	0.0348842	0.206747	0.260819		0.0435797	0.656205	0.248985	0.0425928	0.464446	0.491137		0.828875	0.0768941	0.211221	0.756604	0.197229	0.143809
360	0.125421	0.243594	0.00146627	0.0335319	0.205999	0.260715		0.0411275	0.654382	0.244572	0.0399578	0.462202	0.489876		0.824275	0.0723118	0.207416	0.750556	0.193141	0.142859
361	0.125386	0.242714	0.000721947	0.0322563	0.205195	0.260597		0.0387518	0.652596	0.240219	0.0373819	0.459939	0.488499		0.819784	0.067806	0.203571	0.744546	0.18905	0.141896
362	0.125408	0.241819	-0.00010728	0.0310602	0.204343	0.260467		0.0364576	0.650846	0.235932	0.0348727	0.45766	0.487001		0.815408	0.0633845	0.199696	0.738585	0.184969	0.14093
363	0.125489	0.240903	-0.00102158	0.0299459	0.203448	0.260326		0.0342494	0.649132	0.231719	0.0324371	0.455366	0.485379		0.811156	0.0590544	0.195802	0.732683	0.180909	0.139971
364	0.125632	0.239965	-0.00202055	0.0289156	0.202516	0.260176		0.0321311	0.64745	0.227584	0.0300816	0.453057	0.483631		0.807033	0.0548224	0.191899	0.72685	0.176879	0.139029
365	0.12584	0.239001	-0.00310321	0.0279714	0.201553	0.260018		0.0301059	0.645799	0.223532	0.0278121	0.450734	0.481754		0.803044	0.0506941	0.187995	0.721095	0.17289	0.138114
366	0.126115	0.238009	-0.00426794	0.0271154	0.200565	0.259855		0.0281764	0.644174	0.219568	0.0256338	0.448396	0.479747		0.799191	0.0466746	0.1841	0.715427	0.168949	0.137233
367	0.126459	0.236988	-0.00551253	0.0263492	0.199558	0.259687		0.0263447	0.642571	0.215694	0.0235516	0.446042	0.47761		0.795476	0.0427684	0.180222	0.709851	0.165065	0.136395
368	0.126873	0.235936	-0.00683409	0.0256745	0.198539	0.259516		0.0246121	0.640986	0.211913	0.0215695	0.443671	0.475343		0.7919	0.0389791	0.176368	0.704376	0.161245	0.135606
369	0.127358	0.234852	-0.00822914	0.0250928	0.197512	0.259342		0.0229795	0.639414	0.208227	0.019691	0.441282	0.472947		0.788462	0.0353098	0.172546	0.699007	0.157495	0.134872
370	0.127916	0.233737	-0.00969354	0.0246054	0.196484	0.259167		0.0214469	0.63785	0.204636	0.017919	0.438873	0.470425		0.78516	0.0317629	0.168761	0.69375	0.153819	0.134198
371	0.128546	0.232591	-0.0112226	0.0242134	0.195459	0.258991		0.0200139	0.636288	0.201139	0.0162558	0.436442	0.467781		0.781989	0.0283402	0.16502	0.688608	0.150222	0.133588
372	0.129249	0.231414	-0.0128109	0.0239179	0.194444	0.258814		0.0186793	0.634722	0.197736	0.0147029	0.433987	0.465017		0.778947	0.025043	0.161328	0.683586	0.146707	0.133044
373	0.130025	0.23021	-0.0144527	0.0237196	0.193442	0.258636		0.0174415	0.633147	0.194424	0.0132614	0.431506	0.46214		0.776028	0.0218721	0.157688	0.678687	0.143276	0.13257
374	0.130871	0.228979	-0.0161414	0.023619	0.192457	0.258457		0.0162982	0.631558	0.1912	0.0119319	0.428997	0.459157		0.773227	0.0188276	0.154106	0.673913	0.139932	0.132165
375	0.131786	0.227725	-0.0178704	0.0236166	0.191495	0.258276		0.0152467	0.629948	0.188062	0.0107143	0.426459	0.456074		0.770536	0.0159093	0.150583	0.669268	0.136673	0.131829
376	0.132769	0.226451	-0.0196322	0.0237123	0.190558	0.258093		0.0142839	0.628312	0.185004	0.00960796	0.42389	0.4529		0.767948	0.0131165	0.147124	0.664751	0.133501	0.131562
377	0.133817	0.22516	-0.0214193	0.023906	0.18965	0.257907		0.0134059	0.626647	0.182021	0.00861193	0.421289	0.449644		0.765457	0.0104482	0.143729	0.660365	0.130414	0.131361
378	0.134926	0.223858	-0.0232237	0.0241974	0.188774	0.257716		0.0126088	0.624947	0.179108	0.00772468	0.418655	0.446317		0.763054	0.00790277	0.140401	0.65611	0.127411	0.131224
379	0.136094	0.222548	-0.0250372	0.0245857	0.187931	0.257519		0.0118883	0.623209	0.176258	0.00694426	0.415987	0.44293		0.760731	0.00547855	0.137142	0.651987	0.12449	0.131146
380	0.137315	0.221235	-0.0268516	0.0250699	0.187125	0.257314		0.0112395	0.621429	0.173465	0.00626838	0.413286	0.439494		0.75848	0.0031734	0.133951	0.647994	0.121648	0.131124
381	0.138587	0.219926	-0.0286583	0.0256487	0.186356	0.2571		0.0106575	0.619604	0.170721	0.00569434	0.410551	0.436023		0.756293	0.000984962	0.130831	0.644132	0.118881	0.131152
382	0.139904	0.218626	-0.0304492	0.0263203	0.185626	0.256874		0.0101372	0.617733	0.168018	0.00521915	0.407783	0.432529		0.754162	-0.00108941	0.12778	0.640399	0.116188	0.131225
383	0.14126	0.217341	-0.0322158	0.0270829	0.184936	0.256634		0.0096732	0.615815	0.16535	0.00483952	0.404983	0.429026		0.75208	-0.00305256	0.1248	0.636794	0.113563	0.131337
384	0.142652	0.216077	-0.03395	0.027934	0.184285	0.256379		0.00926016	0.613848	0.162706	0.00455189	0.402151	0.425528		0.750038	-0.00490757	0.121891	0.633316	0.111003	0.13148
385	0.144073	0.21484	-0.0356439	0.028871	0.183674	0.256104		0.00889257	0.611834	0.160081	0.00435246	0.399291	0.42205		0.748031	-0.00665767	0.119052	0.629962	0.108505	0.131649
386	0.145518	0.213637	-0.03729	0.0298907	0.183103	0.25581		0.00856494	0.609772	0.157465	0.00423723	0.396403	0.418606		0.746051	-0.0083063	0.116284	0.626731	0.106064	0.131836
387	0.146982	0.212474	-0.0388811	0.0309898	0.18257	0.255492		0.00827183	0.607666	0.154851	0.00420204	0.39349	0.41521		0.744094	-0.00985702	0.113585	0.623619	0.103676	0.132034
388	0.148457	0.211358	-0.0404106	0.0321643	0.182075	0.25515		0.00800784	0.605517	0.15223	0.00424253	0.390556	0.411878		0.742153	-0.0113136	0.110956	0.620625	0.101338	0.132236
389	0.14994	0.210293	-0.0418723	0.0334103	0.181616	0.25478		0.00776768	0.603329	0.149596	0.00435422	0.387601	0.408623		0.740224	-0.0126798	0.108398	0.617746	0.0990454	0.132434
390	0.151425	0.209287	-0.0432605	0.0347232	0.181191	0.254381		0.00754623	0.601105	0.146942	0.00453254	0.384631	0.40546		0.738305	-0.0139596	0.105908	0.614977	0.0967957	0.132621
391	0.152905	0.208344	-0.0445705	0.0360983	0.1808	0.253951		0.00733851	0.59885	0.14426	0.00477279	0.381648	0.402401		0.736391	-0.0151571	0.103488	0.612317	0.0945857	0.132791
392	0.154377	0.20747	-0.0457979	0.0375304	0.18044	0.253488		0.00713973	0.59657	0.141546	0.00507019	0.378656	0.39946		0.73448	-0.0162766	0.101138	0.609761	0.0924127	0.132936
393	0.155836	0.206669	-0.0469393	0.0390143	0.180108	0.252991		0.00694532	0.594269	0.138793	0.00541993	0.375658	0.396647		0.732572	-0.0173222	0.0988561	0.607305	0.0902745	0.133051
394	0.157276	0.205946	-0.0479918	0.0405443	0.179802	0.252459		0.00675094	0.591954	0.135998	0.0058171	0.372659	0.393976		0.730664	-0.0182983	0.0966439	0.604947	0.0881692	0.133128
395	0.158695	0.205303	-0.0489535	0.0421146	0.17952	0.251891		0.00655246	0.589631	0.133156	0.00625681	0.369661	0.391454		0.728758	-0.0192095	0.094501	0.60268	0.0860953	0.133162
396	0.160087	0.204745	-0.0498229	0.0437193	0.179259	0.251286		0.00634602	0.587306	0.130265	0.00673411	0.366669	0.389092		0.726853	-0.0200602	0.0924273	0.600502	0.0840518	0.133148
397	0.161452	0.204272	-0.0505998	0.0453524	0.179017	0.250643		0.00612796	0.584985	0.127322	0.00724407	0.363686	0.386896		0.724952	-0.020855	0.0904228	0.598408	0.0820382	0.133081
398	0.162784	0.203887	-0.0512841	0.0470075	0.178791	0.249964		0.00589489	0.582677	0.124326	0.00778178	0.360716	0.384874		0.723055	-0.0215986	0.0884875	0.596394	0.0800542	0.132956
399	0.164083	0.203591	-0.051877	0.0486786	0.178579	0.249247		0.00564362	0.580386	0.121277	0.00834232	0.357762	0.38303		0.721164	-0.0222958	0.0866212	0.594454	0.0780999	0.13277
400	0.165345	0.203383	-0.0523799	0.0503594	0.178377	0.248494		0.00537117	0.578119	0.118176	0.00892086	0.354829	0.381367		0.719284	-0.0229513	0.0848237	0.592584	0.0761761	0.132518
401	0.166571	0.203262	-0.0527952	0.0520438	0.178183	0.247705		0.00507476	0.575883	0.115024	0.00951259	0.351918	0.379889		0.717416	-0.02357	0.0830944	0.590779	0.0742833	0.132199
402	0.167758	0.203227	-0.0531257	0.0537257	0.177994	0.246882		0.00475179	0.573682	0.111824	0.0101128	0.349034	0.378595		0.715564	-0.0241567	0.0814329	0.589034	0.0724229	0.131809
403	0.168907	0.203275	-0.0533747	0.0553992	0.177809	0.246025		0.00439982	0.571522	0.108579	0.0107169	0.346179	0.377485		0.713732	-0.0247163	0.0798382	0.587345	0.0705961	0.131347
404	0.170017	0.203402	-0.0535461	0.0570586	0.177625	0.245137		0.00401653	0.569408	0.105292	0.0113203	0.343355	0.376557		0.711924	-0.0252538	0.0783094	0.585705	0.0688043	0.130811
405	0.171088	0.203605	-0.0536443	0.0586985	0.177439	0.244219		0.00359973	0.567343	0.101969	0.0119187	0.340566	0.375805		0.710142	-0.0257739	0.0768451	0.58411	0.0670491	0.1302
406	0.172121	0.203878	-0.0536739	0.0603136	0.17725	0.243273		0.0031473	0.56533	0.0986158	0.0125079	0.337812	0.375227		0.708392	-0.0262816	0.0754436	0.582555	0.0653321	0.129515
407	0.173116	0.204214	-0.0536398	0.0618991	0.177055	0.2423		0.00265719	0.563372	0.0952375	0.0130837	0.335098	0.374814		0.706676	-0.0267818	0.074103	0.581035	0.063655	0.128755
408	0.174075	0.204608	-0.0535473	0.0634504	0.176853	0.241304		0.0021274	0.561471	0.0918409	0.0136424	0.332423	0.374559		0.704997	-0.0272791	0.0728209	0.579545	0.0620191	0.127922
409	0.174999	0.205051	-0.0534018	0.0649635	0.176642	0.240287		0.00155596	0.559627	0.0884331	0.0141803	0.329789	0.374453		0.70336	-0.0277784	0.0715947	0.578079	0.0604258	0.127015
410	0.175889	0.205534	-0.0532088	0.0664345	0.17642	0.23925		0.000940898	0.557839	0.0850212	0.014694	0.327199	0.374486		0.701766	-0.0282843	0.0704214	0.576634	0.0588763	0.126038
411	0.176746	0.20605	-0.0529739	0.0678602	0.176186	0.238197		0.000280243	0.556108	0.0816127	0.0151803	0.324652	0.374647		0.700217	-0.0288013	0.0692975	0.575203	0.0573714	0.124993
412	0.177573	0.206588	-0.0527027	0.0692376	0.175938	0.237128		-0.000427988	0.55443	0.0782151	0.0156362	0.32215	0.374925		0.698716	-0.0293338	0.0682194	0.573783	0.0559117	0.123881
413	0.17837	0.207138	-0.0524009	0.0705646	0.175675	0.236047		-0.0011858	0.552802	0.0748358	0.0160591	0.319692	0.375307		0.697264	-0.0298861	0.0671829	0.57237	0.0544974	0.122707
414	0.179139	0.207689	-0.052074	0.0718389	0.175397	0.234955		-0.00199522	0.551222	0.0714821	0.0164466	0.31728	0.37578		0.695861	-0.0304623	0.0661837	0.570957	0.0531284	0.121474
415	0.179881	0.20823	-0.0517274	0.0730594	0.175101	0.233855		-0.00285829	0.549684	0.0681611	0.0167967	0.314913	0.376331		0.694507	-0.0310663	0.065217	0.569543	0.0518039	0.120185
416	0.180599	0.20875	-0.0513666	0.0742247	0.174788	0.232747		-0.00377706	0.548183	0.0648795	0.0171075	0.312592	0.376946		0.693202	-0.0317017	0.0642778	0.568122	0.0505231	0.118845
417	0.181291	0.209237	-0.0509968	0.0753345	0.174456	0.231634		-0.00475358	0.546714	0.0616434	0.0173775	0.310315	0.377612		0.691944	-0.0323722	0.0633612	0.566691	0.0492845	0.11746
418	0.181961	0.209679	-0.0506231	0.0763886	0.174104	0.230516		-0.00578988	0.545268	0.0584584	0.0176056	0.308083	0.378316		0.690731	-0.0330807	0.0624615	0.565246	0.0480861	0.116033
419	0.182607	0.210064	-0.0502504	0.0773872	0.173733	0.229395		-0.00688795	0.54384	0.0553296	0.0177907	0.305895	0.379045		0.68956	-0.0338304	0.0615734	0.563785	0.0469255	0.11457
420	0.183232	0.210381	-0.0498835	0.078331	0.173341	0.22827		-0.0080497	0.542422	0.0522612	0.0179323	0.30375	0.379785		0.688428	-0.0346239	0.0606913	0.562304	0.0458001	0.113077
421	0.183835	0.210618	-0.0495271	0.0792209	0.172927	0.227144		-0.00927695	0.541005	0.0492567	0.01803	0.301647	0.380524		0.687331	-0.0354634	0.0598094	0.560801	0.0447066	0.11156
422	0.184416	0.210763	-0.0491857	0.0800583	0.172492	0.226014		-0.0105714	0.539582	0.0463186	0.0180837	0.299585	0.381252		0.686265	-0.0363511	0.0589222	0.559273	0.0436414	0.110025
423	0.184976	0.210805	-0.0488636	0.0808446	0.172035	0.224882		-0.0119346	0.538144	0.0434487	0.0180935	0.297562	0.381956		0.685222	-0.0372886	0.0580241	0.557719	0.0426006	0.108476
424	0.185513	0.210735	-0.0485649	0.0815818	0.171555	0.223747		-0.0133678	0.536683	0.0406477	0.0180598	0.295578	0.382628		0.684199	-0.0382772	0.0571095	0.556137	0.0415801	0.106922
425	0.186028	0.210541	-0.0482938	0.0822718	0.171052	0.222608		-0.0148721	0.535192	0.0379155	0.0179831	0.29363	0.383257		0.683189	-0.039318	0.0561732	0.554524	0.0405754	0.105367
426	0.186519	0.210216	-0.0480541	0.0829169	0.170525	0.221464		-0.0164484	0.533662	0.0352509	0.0178641	0.291718	0.383836		0.682185	-0.0404116	0.0552101	0.55288	0.0395818	0.103819
427	0.186987	0.20975	-0.0478497	0.0835191	0.169975	0.220314		-0.0180971	0.532087	0.0326519	0.0177037	0.28984	0.384357		0.681179	-0.0415581	0.0542152	0.551205	0.0385946	0.102282
428	0.18743	0.209136	-0.0476843	0.084081	0.169401	0.219157		-0.0198185	0.530459	0.0301157	0.017503	0.287995	0.384815		0.680165	-0.0427574	0.0531839	0.549497	0.0376091	0.100763
429	0.187846	0.208367	-0.0475614	0.0846047	0.168802	0.21799		-0.0216122	0.528772	0.0276383	0.0172631	0.28618	0.385205		0.679135	-0.0440091	0.0521119	0.547755	0.0366203	0.0992666
430	0.188236	0.207437	-0.0474845	0.0850928	0.168178	0.216813		-0.0234777	0.52702	0.0252152	0.0169851	0.284395	0.385521		0.678082	-0.0453122	0.0509953	0.545981	0.0356235	0.0977988
431	0.188598	0.206344	-0.0474568	0.0855474	0.167528	0.215624		-0.0254139	0.525199	0.0228409	0.0166702	0.282637	0.385762		0.676997	-0.0466655	0.0498304	0.544173	0.0346141	0.0963643
432	0.188931	0.205082	-0.0474816	0.0859708	0.166853	0.214421		-0.0274193	0.523304	0.0205095	0.0163199	0.280906	0.385925		0.675874	-0.0480673	0.0486139	0.542333	0.0335876	0.0949673
433	0.189233	0.20365	-0.0475619	0.0863651	0.166152	0.213202		-0.0294921	0.521333	0.0182142	0.0159352	0.2792	0.386009		0.674704	-0.0495156	0.0473431	0.54046	0.0325399	0.0936119
434	0.189505	0.202047	-0.0477005	0.0867321	0.165424	0.211966		-0.0316297	0.519284	0.0159478	0.0155176	0.277518	0.386014		0.673482	-0.0510082	0.0460153	0.538556	0.0314671	0.0923014
435	0.189745	0.200273	-0.0479001	0.0870737	0.164668	0.210711		-0.0338293	0.517154	0.0137029	0.0150681	0.275859	0.385939		0.672199	-0.0525424	0.0446284	0.536622	0.0303656	0.0910386
436	0.189952	0.198331	-0.0481631	0.0873915	0.163885	0.209436		-0.0360876	0.514945	0.0114714	0.0145881	0.274221	0.385787		0.670851	-0.0541151	0.0431808	0.534657	0.0292324	0.0898256
437	0.190126	0.196223	-0.0484918	0.0876868	0.163073	0.208139		-0.0384008	0.512656	0.00924526	0.0140785	0.272605	0.385558		0.66943	-0.0557232	0.0416709	0.532664	0.0280648	0.0886639
438	0.190268	0.193953	-0.048888	0.0879608	0.162233	0.20682		-0.0407647	0.51029	0.00701624	0.0135405	0.271009	0.385255		0.667931	-0.0573632	0.0400977	0.530644	0.0268606	0.0875542
439	0.190376	0.191528	-0.0493535	0.0882145	0.161363	0.205478		-0.0431747	0.50785	0.00477615	0.0129749	0.269434	0.38488		0.66635	-0.0590314	0.0384604	0.528598	0.0256182	0.0864967
440	0.19045	0.188954	-0.0498895	0.0884487	0.160464	0.204113		-0.0456259	0.505339	0.00251687	0.0123827	0.267878	0.384437		0.664683	-0.0607237	0.0367584	0.526527	0.0243364	0.0854906
441	0.190492	0.186239	-0.0504971	0.0886638	0.159533	0.202724		-0.048113	0.502762	0.000230551	0.0117646	0.266344	0.383927		0.662926	-0.062436	0.0349916	0.524433	0.0230145	0.0845345
442	0.190501	0.183391	-0.0511768	0.0888603	0.158572	0.201313		-0.0506304	0.500124	-0.00209036	0.0111213	0.26483	0.383354		0.661077	-0.0641641	0.0331599	0.522317	0.0216526	0.0836263
443	0.19048	0.180421	-0.0519289	0.0890384	0.157579	0.199879		-0.0531725	0.497431	-0.00445299	0.0104533	0.263337	0.38272		0.659133	-0.0659036	0.0312633	0.520181	0.0202512	0.0827632
444	0.190427	0.17734	-0.0527532	0.0891981	0.156553	0.198424		-0.0557331	0.494691	-0.00686394	0.00976113	0.261867	0.38203		0.657094	-0.0676499	0.0293022	0.518026	0.0188113	0.0819416
445	0.190346	0.17416	-0.0536492	0.0893393	0.155495	0.19695		-0.0583064	0.49191	-0.0093292	0.00904523	0.260421	0.381285		0.654959	-0.0693987	0.027277	0.515853	0.0173343	0.0811573
446	0.190237	0.170893	-0.0546157	0.0894618	0.154403	0.195458		-0.0608861	0.489096	-0.0118541	0.00830591	0.259	0.380487		0.652728	-0.0711452	0.025188	0.513664	0.0158225	0.0804057
447	0.190102	0.167552	-0.0556515	0.0895653	0.153278	0.193951		-0.0634661	0.486257	-0.0144432	0.00754344	0.257605	0.37964		0.650402	-0.072885	0.0230359	0.511459	0.0142783	0.0796814
448	0.189943	0.16415	-0.0567545	0.0896495	0.152118	0.19243		-0.0660405	0.483403	-0.0171002	0.00675803	0.256239	0.378745		0.647983	-0.0746136	0.0208212	0.509242	0.0127047	0.0789789
449	0.189762	0.160702	-0.0579226	0.089714	0.150924	0.1909		-0.0686032	0.48054	-0.0198281	0.00594984	0.254903	0.377802		0.645473	-0.0763267	0.0185445	0.507011	0.0111049	0.0782919
450	0.189561	0.157222	-0.0591532	0.0897585	0.149696	0.189363		-0.0711486	0.477678	-0.0226287	0.00511901	0.253599	0.376814		0.642875	-0.0780199	0.0162063	0.504769	0.00948283	0.077614
451	0.189342	0.153723	-0.0604432	0.0897828	0.148432	0.187822		-0.073671	0.474825	-0.0255033	0.00426564	0.252331	0.375781		0.640192	-0.0796892	0.0138072	0.502516	0.0078424	0.0769387
452	0.189107	0.15022	-0.0617894	0.0897865	0.147135	0.186282		-0.0761653	0.47199	-0.0284519	0.0033898	0.2511	0.374704		0.637428	-0.0813306	0.0113478	0.500254	0.00618793	0.0762591
453	0.188859	0.146726	-0.063188	0.0897697	0.145803	0.184746		-0.0786264	0.469179	-0.0314736	0.00249159	0.249908	0.373581		0.634587	-0.0829404	0.00882845	0.497984	0.00452393	0.0755685
454	0.188599	0.143256	-0.0646354	0.0897322	0.144437	0.183218		-0.0810499	0.466401	-0.0345667	0.00157108	0.248758	0.372413		0.631674	-0.0845152	0.00624979	0.495705	0.00285509	0.07486
455	0.18833	0.139822	-0.0661274	0.0896743	0.143038	0.181701		-0.0834316	0.463662	-0.0377285	0.00062837	0.247653	0.371199		0.628693	-0.0860517	0.00361228	0.49342	0.00118623	0.0741269
456	0.188053	0.136436	-0.0676599	0.0895962	0.141607	0.180201		-0.0857678	0.460969	-0.0409554	-0.000336437	0.246594	0.369938		0.625648	-0.087547	0.000916455	0.491128	-0.000477786	0.0733629
457	0.187771	0.13311	-0.0692286	0.0894985	0.140144	0.17872		-0.0880551	0.458327	-0.0442429	-0.00132321	0.245583	0.368629		0.622546	-0.0889987	-0.00183712	0.48883	-0.00213204	0.0725619
458	0.187485	0.129855	-0.0708293	0.0893819	0.138651	0.177264		-0.0902907	0.455742	-0.0475857	-0.00233178	0.244623	0.36727		0.619389	-0.0904042	-0.00464783	0.486527	-0.00377163	0.071718
459	0.187196	0.126682	-0.0724577	0.0892474	0.13713	0.175834		-0.0924723	0.453218	-0.0509779	-0.00336197	0.243716	0.36586		0.616184	-0.0917618	-0.00751493	0.48422	-0.00539172	0.0708259
460	0.186907	0.123599	-0.0741095	0.0890959	0.135582	0.174436		-0.0945978	0.450758	-0.0544126	-0.00441353	0.242861	0.364397		0.612934	-0.0930699	-0.0104376	0.481908	-0.00698758	0.0698809
461	0.186617	0.120614	-0.0757809	0.0889289	0.13401	0.173072		-0.096666	0.448364	-0.0578827	-0.00548622	0.242062	0.36288		0.609644	-0.0943271	-0.0134148	0.479592	-0.0085546	0.0688787
462	0.186328	0.117734	-0.0774678	0.0887478	0.132415	0.171746		-0.0986758	0.44604	-0.0613803	-0.00657971	0.241317	0.361308		0.606318	-0.0955328	-0.0164453	0.477273	-0.0100883	0.0678157
463	0.186041	0.114965	-0.0791668	0.0885543	0.1308	0.170459		-0.100627	0.443784	-0.0648971	-0.00769366	0.240629	0.35968		0.60296	-0.0966864	-0.0195277	0.474951	-0.0115846	0.066689
464	0.185756	0.112311	-0.0808745	0.0883503	0.129169	0.169215		-0.102518	0.441599	-0.0684244	-0.00882768	0.239996	0.357993		0.599572	-0.0977878	-0.0226602	0.472625	-0.0130393	0.0654962
465	0.185473	0.109776	-0.0825878	0.0881378	0.127523	0.168016		-0.104351	0.439482	-0.0719535	-0.00998132	0.239418	0.356248		0.596158	-0.0988372	-0.0258408	0.470297	-0.0144488	0.0642359
466	0.185192	0.107362	-0.084304	0.0879189	0.125866	0.166863		-0.106125	0.437433	-0.0754753	-0.0111541	0.238894	0.354444		0.59272	-0.0998352	-0.0290671	0.467967	-0.0158096	0.062907
467	0.184913	0.10507	-0.0860208	0.0876958	0.124201	0.165758		-0.107842	0.435449	-0.0789808	-0.0123455	0.238424	0.352581		0.58926	-0.100783	-0.0323363	0.465635	-0.0171184	0.0615096
468	0.184635	0.102899	-0.0877363	0.0874708	0.122532	0.164702		-0.109502	0.433528	-0.082461	-0.0135548	0.238004	0.350658		0.58578	-0.101682	-0.0356453	0.4633	-0.0183724	0.0600439
469	0.184357	0.100848	-0.0894489	0.0872462	0.120863	0.163694		-0.111108	0.431666	-0.085907	-0.0147816	0.237634	0.348677		0.582281	-0.102533	-0.0389904	0.460964	-0.0195691	0.0585114
470	0.184079	0.0989159	-0.0911573	0.0870244	0.119196	0.162737		-0.11266	0.42986	-0.0893104	-0.0160249	0.23731	0.346639		0.578764	-0.103338	-0.0423677	0.458626	-0.0207061	0.0569138
471	0.1838	0.0970979	-0.0928607	0.0868077	0.117536	0.161828		-0.11416	0.428103	-0.0926628	-0.0172841	0.237029	0.344544		0.57523	-0.1041	-0.0457726	0.456287	-0.0217816	0.0552535
472	0.183519	0.0953899	-0.0945586	0.0865981	0.115887	0.160969		-0.115611	0.426393	-0.0959566	-0.0185584	0.236787	0.342395		0.571677	-0.104822	-0.0492002	0.453945	-0.0227941	0.0535336
473	0.183234	0.0937868	-0.0962507	0.0863979	0.114252	0.160157		-0.117013	0.424723	-0.0991845	-0.0198467	0.236581	0.340193		0.568107	-0.105505	-0.0526451	0.451603	-0.0237422	0.0517576
474	0.182945	0.0922825	-0.0979371	0.086209	0.112634	0.159392		-0.118369	0.423088	-0.10234	-0.021148	0.236407	0.337941		0.564519	-0.106152	-0.0561014	0.449258	-0.0246252	0.0499294
475	0.18265	0.0908703	-0.0996182	0.0860332	0.111038	0.158673		-0.119681	0.421482	-0.105417	-0.0224614	0.236261	0.335642		0.560913	-0.106768	-0.0595628	0.446912	-0.0254425	0.0480535
476	0.182349	0.0895427	-0.101294	0.085872	0.109466	0.157998		-0.120951	0.419899	-0.10841	-0.0237855	0.236136	0.333299		0.557286	-0.107354	-0.0630228	0.444564	-0.0261939	0.0461344
477	0.18204	0.0882919	-0.102966	0.085727	0.107922	0.157366		-0.122181	0.418334	-0.111316	-0.0251192	0.23603	0.330915		0.55364	-0.107916	-0.0664742	0.442214	-0.0268796	0.0441773
478	0.181722	0.0871095	-0.104635	0.0855991	0.106409	0.156773		-0.123372	0.41678	-0.11413	-0.0264609	0.235935	0.328494		0.549972	-0.108455	-0.0699098	0.439862	-0.0275001	0.0421873
479	0.181396	0.0859871	-0.106301	0.0854892	0.104928	0.156219		-0.124525	0.415231	-0.11685	-0.0278092	0.235848	0.326039		0.546282	-0.108975	-0.0733218	0.437507	-0.0280562	0.0401697
480	0.181059	0.0849156	-0.107965	0.0853979	0.103483	0.1557		-0.125644	0.413682	-0.119474	-0.0291625	0.235763	0.323555		0.542568	-0.109481	-0.0767024	0.435149	-0.0285492	0.0381299
481	0.180713	0.0838861	-0.109627	0.0853255	0.102076	0.155216		-0.126728	0.412127	-0.122002	-0.030519	0.235675	0.321045		0.538831	-0.109976	-0.0800435	0.432788	-0.0289804	0.0360734
482	0.180357	0.0828895	-0.111289	0.0852719	0.100708	0.154762		-0.12778	0.410561	-0.124434	-0.0318769	0.235579	0.318514		0.535069	-0.110464	-0.0833371	0.430424	-0.0293517	0.0340055
483	0.17999	0.0819169	-0.112951	0.0852368	0.0993807	0.154337		-0.128799	0.408979	-0.12677	-0.0332342	0.235469	0.315965		0.531282	-0.110948	-0.0865749	0.428055	-0.0296652	0.0319315
484	0.179614	0.0809593	-0.114612	0.0852196	0.0980946	0.153939		-0.129788	0.407375	-0.129013	-0.0345888	0.235341	0.313404		0.527469	-0.111433	-0.0897489	0.425682	-0.0299235	0.0298566
485	0.179229	0.0800081	-0.116274	0.0852192	0.0968504	0.153564		-0.130747	0.405746	-0.131166	-0.0359385	0.235189	0.310832		0.523631	-0.111921	-0.0928509	0.423303	-0.0301291	0.0277857
486	0.178835	0.0790547	-0.117934	0.0852346	0.0956482	0.153211		-0.131676	0.404086	-0.133233	-0.037281	0.23501	0.308256		0.519767	-0.112417	-0.0958732	0.420919	-0.0302852	0.0257235
487	0.178434	0.0780912	-0.119594	0.0852641	0.094488	0.152876		-0.132576	0.402393	-0.135217	-0.038614	0.234798	0.305677		0.515878	-0.112924	-0.0988082	0.418528	-0.0303949	0.0236744
488	0.178027	0.0771097	-0.121252	0.0853062	0.093369	0.152558		-0.133447	0.400663	-0.137126	-0.0399349	0.234551	0.303101		0.511963	-0.113445	-0.101649	0.41613	-0.0304619	0.0216427
489	0.177615	0.076103	-0.122906	0.0853589	0.0922905	0.152254		-0.134289	0.398893	-0.138964	-0.0412412	0.234263	0.300529		0.508024	-0.113984	-0.104388	0.413723	-0.03049	0.019632
490	0.1772	0.0750642	-0.124554	0.08542	0.0912511	0.15196		-0.135103	0.397079	-0.140739	-0.0425304	0.233932	0.297965		0.504061	-0.114543	-0.107019	0.411309	-0.0304831	0.0176458
491	0.176783	0.0739869	-0.126196	0.0854873	0.0902494	0.151676		-0.135889	0.395219	-0.142457	-0.0437998	0.233554	0.295413		0.500076	-0.115126	-0.109537	0.408884	-0.0304455	0.0156872
492	0.176367	0.0728654	-0.127828	0.0855584	0.0892837	0.151398		-0.136645	0.393312	-0.144127	-0.0450467	0.233126	0.292874		0.49607	-0.115736	-0.111936	0.40645	-0.0303817	0.013759
493	0.175952	0.0716943	-0.129449	0.0856307	0.088352	0.151122		-0.137372	0.391355	-0.145756	-0.0462686	0.232647	0.290352		0.492043	-0.116374	-0.114211	0.404005	-0.0302962	0.0118634
494	0.175541	0.0704689	-0.131054	0.0857019	0.0874523	0.150848		-0.13807	0.389347	-0.147354	-0.0474628	0.232113	0.287847		0.487997	-0.117045	-0.11636	0.401548	-0.0301939	0.0100024
495	0.175136	0.0691851	-0.132641	0.0857692	0.0865823	0.150571		-0.138739	0.387286	-0.148929	-0.0486268	0.231523	0.285363		0.483934	-0.117748	-0.118378	0.399079	-0.0300796	0.00817751
496	0.174739	0.0678393	-0.134206	0.0858301	0.0857399	0.150289		-0.139377	0.385173	-0.150489	-0.049758	0.230876	0.2829		0.479855	-0.118488	-0.120264	0.396597	-0.0299582	0.00639001
497	0.17435	0.0664283	-0.135746	0.0858823	0.0849228	0.149998		-0.139985	0.383005	-0.152044	-0.0508541	0.230169	0.280461		0.475761	-0.119264	-0.122016	0.394101	-0.029835	0.0046407
498	0.173972	0.0649498	-0.137258	0.0859232	0.0841287	0.149696		-0.140563	0.380783	-0.153602	-0.0519129	0.229402	0.278045		0.471655	-0.120079	-0.123633	0.39159	-0.0297149	0.00293011
499	0.173606	0.0634017	-0.138737	0.0859507	0.0833557	0.14938		-0.141109	0.378506	-0.155172	-0.0529322	0.228574	0.275655		0.467536	-0.120934	-0.125115	0.389064	-0.0296031	0.00125843
500	0.173253	0.0617827	-0.140181	0.0859626	0.0826017	0.149045		-0.141625	0.376175	-0.156763	-0.05391	0.227685	0.273291		0.463407	-0.12183	-0.126464	0.386523	-0.0295048	-0.000374437
501	0.172914	0.0600919	-0.141584	0.085957	0.081865	0.148687		-0.14211	0.37379	-0.158382	-0.0548447	0.226734	0.270954		0.459269	-0.122767	-0.12768	0.383966	-0.0294249	-0.00196888
502	0.172589	0.058329	-0.142945	0.0859322	0.0811441	0.148305		-0.142563	0.371351	-0.160038	-0.0557347	0.225721	0.268643		0.455124	-0.123745	-0.128768	0.381392	-0.0293686	-0.00352552
503	0.172279	0.0564939	-0.14426	0.0858868	0.0804377	0.147893		-0.142986	0.36886	-0.161737	-0.0565786	0.224647	0.266361		0.450971	-0.124765	-0.129729	0.378801	-0.0293407	-0.0050452
504	0.171983	0.0545873	-0.145525	0.0858194	0.079745	0.147447		-0.143378	0.366316	-0.163486	-0.0573754	0.22351	0.264106		0.446812	-0.125825	-0.130568	0.376192	-0.0293458	-0.00652897
505	0.171702	0.0526101	-0.146738	0.0857291	0.0790654	0.146964		-0.143739	0.363722	-0.165291	-0.0581243	0.222313	0.261878		0.442648	-0.126926	-0.131289	0.373566	-0.0293886	-0.00797805
506	0.171435	0.0505639	-0.147896	0.0856152	0.0783985	0.146439		-0.144071	0.361079	-0.167159	-0.0588249	0.221054	0.259679		0.43848	-0.128067	-0.131898	0.370921	-0.0294735	-0.00939378
507	0.171181	0.0484505	-0.148999	0.0854772	0.0777446	0.145869		-0.144373	0.358388	-0.169092	-0.0594768	0.219736	0.257508		0.434308	-0.129244	-0.132401	0.368258	-0.0296045	-0.0107777
508	0.170938	0.0462721	-0.150043	0.0853149	0.0771043	0.145249		-0.144648	0.355652	-0.171095	-0.0600801	0.218358	0.255364		0.430133	-0.130458	-0.132804	0.365577	-0.0297854	-0.0121313
509	0.170705	0.0440313	-0.151028	0.0851284	0.0764784	0.144576		-0.144895	0.352873	-0.173172	-0.0606352	0.216922	0.253248		0.425956	-0.131707	-0.133113	0.362878	-0.0300197	-0.0134562
510	0.170479	0.0417312	-0.151954	0.084918	0.0758682	0.143845		-0.145116	0.350053	-0.175323	-0.0611429	0.215428	0.251159		0.421777	-0.132986	-0.133336	0.36016	-0.0303108	-0.0147542
511	0.17026	0.0393749	-0.152819	0.0846842	0.0752756	0.143052		-0.145312	0.347194	-0.177552	-0.061604	0.213877	0.249097		0.417596	-0.134295	-0.133481	0.357423	-0.0306613	-0.016027
512	0.170045	0.0369663	-0.153626	0.0844279	0.0747024	0.142194		-0.145486	0.3443	-0.179857	-0.0620199	0.212271	0.247062		0.413414	-0.13563	-0.133553	0.354669	-0.0310739	-0.0172763
513	0.16983	0.034509	-0.154374	0.08415	0.0741511	0.141268		-0.145638	0.341374	-0.182239	-0.0623921	0.210611	0.245054		0.409232	-0.136988	-0.133563	0.351896	-0.0315504	-0.0185038
514	0.169614	0.0320075	-0.155066	0.0838517	0.0736243	0.14027		-0.145771	0.33842	-0.184696	-0.0627226	0.208898	0.243071		0.405049	-0.138364	-0.133516	0.349106	-0.0320927	-0.0197114
515	0.169394	0.029466	-0.155703	0.0835341	0.0731249	0.139198		-0.145887	0.335441	-0.187227	-0.0630134	0.207135	0.241114		0.400868	-0.139757	-0.133422	0.346298	-0.0327019	-0.0209006
516	0.169167	0.0268893	-0.156287	0.0831989	0.0726562	0.138048		-0.145988	0.33244	-0.189827	-0.063267	0.205322	0.239182		0.396688	-0.141161	-0.133287	0.343473	-0.0333789	-0.0220731
517	0.16893	0.0242823	-0.156823	0.0828473	0.0722214	0.136819		-0.146076	0.329423	-0.192494	-0.0634861	0.203461	0.237273		0.39251	-0.142573	-0.13312	0.340632	-0.0341239	-0.0232305
518	0.16868	0.02165	-0.157313	0.0824811	0.071824	0.135509		-0.146153	0.326392	-0.195222	-0.0636735	0.201556	0.235388		0.388335	-0.143988	-0.132927	0.337774	-0.034937	-0.0243745
519	0.168416	0.0189976	-0.15776	0.0821018	0.0714675	0.134117		-0.146224	0.323353	-0.198007	-0.0638323	0.199607	0.233525		0.384165	-0.145402	-0.132716	0.334901	-0.0358177	-0.0255064
520	0.168134	0.0163304	-0.15817	0.0817111	0.0711554	0.132641		-0.146288	0.32031	-0.200842	-0.0639658	0.197617	0.231683		0.38	-0.146811	-0.132494	0.332013	-0.036765	-0.0266277
521	0.167832	0.0136539	-0.158547	0.0813104	0.0708913	0.131081		-0.146351	0.317268	-0.203721	-0.0640775	0.19559	0.22986		0.375841	-0.148211	-0.132268	0.32911	-0.0377775	-0.0277397
522	0.167508	0.0109733	-0.158895	0.0809015	0.0706786	0.129437		-0.146413	0.31423	-0.206636	-0.0641709	0.193527	0.228055		0.371691	-0.149596	-0.132044	0.326193	-0.0388536	-0.0288438
523	0.167161	0.00829431	-0.159219	0.0804857	0.0705205	0.127709		-0.146479	0.311202	-0.209581	-0.0642497	0.191431	0.226267		0.36755	-0.150963	-0.131829	0.323263	-0.0399911	-0.0299411
524	0.166789	0.00562216	-0.159524	0.0800645	0.0704203	0.125899		-0.146549	0.308188	-0.212546	-0.0643176	0.189307	0.224493		0.363419	-0.152307	-0.131626	0.32032	-0.0411876	-0.0310327
525	0.166391	0.00296219	-0.159815	0.0796391	0.0703807	0.124007		-0.146628	0.305192	-0.215524	-0.0643784	0.187156	0.222731		0.359302	-0.153625	-0.131443	0.317366	-0.0424402	-0.0321196
526	0.165967	0.000319588	-0.160096	0.0792106	0.0704044	0.122036		-0.146717	0.302218	-0.218507	-0.0644359	0.184983	0.220979		0.355198	-0.154912	-0.131284	0.3144	-0.0437459	-0.0332028
527	0.165515	-0.00230064	-0.160374	0.0787802	0.0704937	0.119986		-0.146818	0.299269	-0.221484	-0.0644939	0.182792	0.219235		0.351111	-0.156165	-0.131153	0.311424	-0.0451012	-0.0342831
528	0.165036	-0.0048937	-0.160652	0.0783486	0.0706505	0.117862		-0.146934	0.296351	-0.224448	-0.0645561	0.180586	0.217495		0.347042	-0.157381	-0.131056	0.308437	-0.0465025	-0.0353611
529	0.16453	-0.00745509	-0.160935	0.0779166	0.0708764	0.115666		-0.147066	0.293465	-0.22739	-0.064626	0.178369	0.215757		0.342992	-0.158556	-0.130995	0.305442	-0.0479461	-0.0364375
530	0.163999	-0.00998059	-0.161226	0.0774849	0.0711726	0.1134		-0.147217	0.290615	-0.2303	-0.0647073	0.176146	0.214018		0.338963	-0.159689	-0.130974	0.302437	-0.0494279	-0.0375126
531	0.163443	-0.0124663	-0.16153	0.0770537	0.0715397	0.111069		-0.147388	0.287803	-0.23317	-0.0648033	0.17392	0.212275		0.334957	-0.160776	-0.130997	0.299425	-0.0509437	-0.0385867
532	0.162864	-0.0149089	-0.161849	0.0766235	0.0719781	0.108676		-0.147579	0.28503	-0.235992	-0.0649172	0.171696	0.210524		0.330976	-0.161816	-0.131066	0.296405	-0.0524894	-0.03966
533	0.162264	-0.0173052	-0.162187	0.0761944	0.0724877	0.106225		-0.147793	0.2823	-0.238757	-0.0650519	0.169479	0.208763		0.327021	-0.162807	-0.131185	0.293379	-0.0540607	-0.0407323
534	0.161645	-0.0196526	-0.162546	0.0757663	0.0730679	0.103721		-0.148029	0.279611	-0.241458	-0.0652102	0.167272	0.206989		0.323094	-0.163749	-0.131356	0.290346	-0.0556532	-0.0418035
535	0.16101	-0.0219492	-0.162928	0.0753393	0.0737178	0.101167		-0.148289	0.276966	-0.244088	-0.0653945	0.16508	0.205197		0.319196	-0.16464	-0.131581	0.287307	-0.0572626	-0.0428731
536	0.160362	-0.0241932	-0.163334	0.0749132	0.0744358	0.0985697		-0.148573	0.274364	-0.246638	-0.0656072	0.162907	0.203387		0.315329	-0.165481	-0.131861	0.284263	-0.0588847	-0.0439405
537	0.159703	-0.0263836	-0.163764	0.0744877	0.0752203	0.0959324		-0.14888	0.271804	-0.249104	-0.0658502	0.160759	0.201554		0.311493	-0.166272	-0.1322	0.281214	-0.0605153	-0.0450046
538	0.159037	-0.0285198	-0.164219	0.0740624	0.0760689	0.0932602		-0.14921	0.269285	-0.251479	-0.0661249	0.158638	0.199695		0.30769	-0.167013	-0.132598	0.278162	-0.0621503	-0.0460645
539	0.158368	-0.0306019	-0.164698	0.0736372	0.0769791	0.0905581		-0.149563	0.266806	-0.253757	-0.0664329	0.156548	0.19781		0.303921	-0.167707	-0.133057	0.275105	-0.0637858	-0.0471188
540	0.157698	-0.0326301	-0.1652	0.0732114	0.0779481	0.0878311		-0.149938	0.264365	-0.255934	-0.066775	0.154494	0.195895		0.300186	-0.168354	-0.133578	0.272045	-0.0654178	-0.0481659
541	0.157032	-0.0346055	-0.165723	0.0727849	0.0789726	0.0850842		-0.150334	0.26196	-0.258007	-0.067152	0.15248	0.19395		0.296486	-0.168957	-0.134162	0.268982	-0.067043	-0.0492039
542	0.156373	-0.0365296	-0.166265	0.0723571	0.0800492	0.0823225		-0.15075	0.259587	-0.25997	-0.0675641	0.150507	0.191972		0.292822	-0.169518	-0.134811	0.265917	-0.0686577	-0.0502307
543	0.155725	-0.038404	-0.166824	0.0719276	0.0811742	0.0795512		-0.151184	0.257244	-0.261823	-0.0680115	0.148581	0.189961		0.289195	-0.170039	-0.135524	0.26285	-0.0702589	-0.0512441
544	0.155091	-0.040231	-0.167395	0.0714961	0.0823437	0.0767753		-0.151636	0.254927	-0.263562	-0.0684938	0.146703	0.187917		0.285605	-0.170525	-0.136303	0.259781	-0.0718436	-0.0522414
545	0.154474	-0.0420132	-0.167976	0.0710623	0.0835536	0.0739999		-0.152104	0.252633	-0.265186	-0.0690104	0.144876	0.18584		0.282053	-0.170978	-0.137147	0.256712	-0.0734091	-0.05322
546	0.153879	-0.0437534	-0.168563	0.0706259	0.0847998	0.0712301		-0.152585	0.250358	-0.266694	-0.0695605	0.143103	0.18373		0.278539	-0.171402	-0.138056	0.253642	-0.0749529	-0.0541769
547	0.153308	-0.0454545	-0.169151	0.0701866	0.086078	0.068471		-0.15308	0.248099	-0.268086	-0.070143	0.141384	0.181588		0.275064	-0.1718	-0.139031	0.250572	-0.0764729	-0.0551091
548	0.152764	-0.0471198	-0.169735	0.0697443	0.0873839	0.0657274		-0.153586	0.245852	-0.269361	-0.0707566	0.139722	0.179417		0.271628	-0.172177	-0.14007	0.247504	-0.0779672	-0.0560133
549	0.15225	-0.0487526	-0.170311	0.0692988	0.0887132	0.0630044		-0.154101	0.243612	-0.270522	-0.0713996	0.138119	0.177218		0.268232	-0.172536	-0.141174	0.244436	-0.0794342	-0.0568863
550	0.151769	-0.050356	-0.170874	0.06885	0.0900615	0.0603068		-0.154624	0.241377	-0.271567	-0.0720704	0.136573	0.174995		0.264876	-0.172882	-0.14234	0.241371	-0.0808725	-0.0577248
551	0.151323	-0.0519334	-0.171418	0.0683978	0.0914246	0.0576393		-0.155155	0.239144	-0.272501	-0.072767	0.135087	0.172749		0.261562	-0.173219	-0.143567	0.238308	-0.0822812	-0.0585255
552	0.150914	-0.0534877	-0.17194	0.0679423	0.0927982	0.0550067		-0.155691	0.236908	-0.273323	-0.0734873	0.13366	0.170485		0.25829	-0.173549	-0.144854	0.23525	-0.0836595	-0.0592852
553	0.150544	-0.0550219	-0.172433	0.0674833	0.0941783	0.0524132		-0.156232	0.234668	-0.274037	-0.0742294	0.132291	0.168207		0.25506	-0.173878	-0.146197	0.232196	-0.0850068	-0.0600006
554	0.150216	-0.0565386	-0.172894	0.0670209	0.0955608	0.0498634		-0.156776	0.232421	-0.274645	-0.0749909	0.130981	0.165919		0.251874	-0.174208	-0.147595	0.229148	-0.086323	-0.060669
555	0.14993	-0.0580399	-0.173317	0.0665551	0.0969417	0.0473614		-0.157324	0.230165	-0.27515	-0.0757696	0.129727	0.163625		0.248733	-0.174543	-0.149044	0.226106	-0.0876082	-0.0612876
556	0.149687	-0.0595279	-0.173698	0.0660858	0.0983174	0.044911		-0.157874	0.227898	-0.275555	-0.0765634	0.128529	0.161331		0.245638	-0.174886	-0.150541	0.223072	-0.0888626	-0.061854
557	0.14949	-0.061004	-0.174033	0.065613	0.0996843	0.0425159		-0.158426	0.22562	-0.275863	-0.0773699	0.127385	0.159041		0.242589	-0.175239	-0.152082	0.220048	-0.0900868	-0.062366
558	0.149338	-0.0624691	-0.174318	0.0651363	0.101039	0.0401795		-0.158981	0.223329	-0.276078	-0.078187	0.126293	0.156761		0.239588	-0.175605	-0.153662	0.217033	-0.0912815	-0.0628222
559	0.149233	-0.0639238	-0.17455	0.0646558	0.102378	0.0379049		-0.159538	0.221027	-0.276202	-0.0790127	0.12525	0.154494		0.236637	-0.175987	-0.155276	0.214031	-0.0924478	-0.0632212
560	0.149175	-0.065368	-0.174726	0.0641709	0.103698	0.0356947		-0.160097	0.218712	-0.276238	-0.0798449	0.124254	0.152248		0.233737	-0.176384	-0.156921	0.211041	-0.0935868	-0.0635623
561	0.149164	-0.0668011	-0.174843	0.0636813	0.104997	0.0335513		-0.160659	0.216386	-0.276191	-0.0806816	0.123302	0.150026		0.230888	-0.1768	-0.158589	0.208066	-0.0946999	-0.0638456
562	0.149202	-0.0682221	-0.1749	0.0631865	0.106272	0.0314765		-0.161225	0.214051	-0.276062	-0.0815211	0.122392	0.147834		0.228092	-0.177234	-0.160276	0.205106	-0.0957886	-0.0640714
563	0.149288	-0.0696292	-0.174894	0.0626858	0.10752	0.0294717		-0.161795	0.211708	-0.275856	-0.0823618	0.121519	0.145676		0.22535	-0.177686	-0.161975	0.202165	-0.0968544	-0.0642408
564	0.149423	-0.0710202	-0.174826	0.0621783	0.108739	0.027538		-0.16237	0.20936	-0.275574	-0.0832021	0.120681	0.143557		0.222663	-0.178157	-0.163679	0.199242	-0.0978992	-0.0643557
565	0.149607	-0.0723927	-0.174693	0.0616632	0.109926	0.0256756		-0.162951	0.207009	-0.275219	-0.0840406	0.119875	0.141481		0.220033	-0.178646	-0.165382	0.19634	-0.0989247	-0.0644186
566	0.149839	-0.0737434	-0.174497	0.0611393	0.11108	0.0238846		-0.163538	0.204658	-0.274795	-0.084876	0.119096	0.139451		0.21746	-0.179152	-0.167078	0.193461	-0.0999328	-0.0644326
567	0.150121	-0.0750689	-0.174238	0.0606053	0.1122	0.0221641		-0.164133	0.202311	-0.274302	-0.0857073	0.118342	0.137472		0.214945	-0.179673	-0.168759	0.190605	-0.100925	-0.0644015
568	0.150452	-0.0763654	-0.173916	0.06006	0.113282	0.0205131		-0.164737	0.19997	-0.273743	-0.0865334	0.117609	0.135545		0.212487	-0.180207	-0.170417	0.187775	-0.101904	-0.0643299
569	0.150833	-0.0776289	-0.173534	0.0595018	0.114326	0.0189296		-0.16535	0.19764	-0.27312	-0.0873535	0.116894	0.133674		0.210089	-0.180754	-0.172048	0.184971	-0.102871	-0.0642231
570	0.151263	-0.0788552	-0.173093	0.058929	0.115331	0.0174113		-0.165974	0.195325	-0.272433	-0.0881668	0.116193	0.13186		0.207748	-0.181309	-0.173642	0.182196	-0.103828	-0.0640868
571	0.151742	-0.0800398	-0.172595	0.0583399	0.116295	0.0159553		-0.166608	0.193028	-0.271686	-0.0889726	0.115502	0.130106		0.205466	-0.181872	-0.175194	0.179451	-0.104776	-0.0639275
572	0.152271	-0.0811784	-0.172044	0.0577327	0.117217	0.014558		-0.167254	0.190753	-0.270878	-0.0897702	0.11482	0.128412		0.203242	-0.182438	-0.176697	0.176736	-0.105717	-0.0637523
573	0.15285	-0.0822667	-0.171441	0.0571055	0.118097	0.0132154		-0.167912	0.188504	-0.270011	-0.0905592	0.114142	0.12678		0.201074	-0.183004	-0.178144	0.174053	-0.106652	-0.0635685
574	0.153479	-0.0833005	-0.170792	0.0564563	0.118934	0.011923		-0.168582	0.186284	-0.269086	-0.0913389	0.113466	0.125209		0.198962	-0.183569	-0.179529	0.171404	-0.107582	-0.0633841
575	0.154157	-0.0842759	-0.170098	0.0557832	0.119728	0.010676		-0.169263	0.184097	-0.268103	-0.0921089	0.11279	0.1237		0.196904	-0.184128	-0.180848	0.168788	-0.108508	-0.0632074
576	0.154885	-0.0851893	-0.169365	0.0550842	0.120477	0.00946882		-0.169957	0.181947	-0.267062	-0.0928686	0.11211	0.122251		0.194899	-0.184679	-0.182093	0.166206	-0.109431	-0.0630468
577	0.155662	-0.0860375	-0.168597	0.0543575	0.121182	0.00829586		-0.170662	0.179835	-0.265966	-0.0936175	0.111425	0.120863		0.192943	-0.185218	-0.183262	0.163659	-0.11035	-0.0629112
578	0.156487	-0.0868179	-0.167797	0.0536012	0.121843	0.00715111		-0.171378	0.177764	-0.264813	-0.094355	0.110732	0.119533		0.191035	-0.185743	-0.184349	0.161146	-0.111267	-0.0628092
579	0.15736	-0.0875282	-0.166971	0.0528135	0.12246	0.00602836		-0.172104	0.175738	-0.263605	-0.0950806	0.110031	0.118261		0.189172	-0.186252	-0.185351	0.158669	-0.11218	-0.0627497
580	0.15828	-0.0881669	-0.166122	0.051993	0.123033	0.00492122		-0.172839	0.173756	-0.262342	-0.0957934	0.109318	0.117044		0.18735	-0.186741	-0.186265	0.156226	-0.113089	-0.0627413
581	0.159247	-0.0887333	-0.165256	0.0511381	0.123563	0.00382326		-0.173581	0.171821	-0.261026	-0.0964929	0.108593	0.115882		0.185566	-0.187209	-0.187089	0.153817	-0.113993	-0.0627925
582	0.160258	-0.0892273	-0.164377	0.0502479	0.124049	0.00272804		-0.17433	0.169933	-0.259657	-0.097178	0.107854	0.11477		0.183817	-0.187653	-0.18782	0.151442	-0.114891	-0.0629113
583	0.161312	-0.0896496	-0.163489	0.0493212	0.124494	0.00162921		-0.175083	0.168092	-0.258236	-0.097848	0.107101	0.113707		0.182098	-0.188073	-0.188458	0.149098	-0.11578	-0.0631057
584	0.162407	-0.0900016	-0.162598	0.0483575	0.124896	0.000520598		-0.175838	0.166299	-0.256765	-0.0985019	0.106334	0.112692		0.180405	-0.188467	-0.189002	0.146786	-0.11666	-0.0633826
585	0.163542	-0.0902858	-0.161708	0.0473564	0.125259	-0.000603743		-0.176595	0.164552	-0.255245	-0.0991385	0.10555	0.11172		0.178734	-0.188834	-0.189453	0.144503	-0.117528	-0.0637489
586	0.164712	-0.0905052	-0.160823	0.0463179	0.125581	-0.00174942		-0.177349	0.16285	-0.253679	-0.0997568	0.10475	0.11079		0.17708	-0.189175	-0.189812	0.142248	-0.118381	-0.0642105
587	0.165915	-0.0906638	-0.159948	0.0452421	0.125866	-0.00292164		-0.178101	0.161193	-0.252069	-0.100356	0.103934	0.109899		0.175439	-0.189489	-0.19008	0.140018	-0.119216	-0.0647724
588	0.167148	-0.0907665	-0.159086	0.04413	0.126113	-0.00412513		-0.178846	0.159576	-0.250419	-0.100933	0.103102	0.109044		0.173806	-0.189777	-0.19026	0.137812	-0.120031	-0.0654392
589	0.168407	-0.0908187	-0.158242	0.0429824	0.126325	-0.00536409		-0.179583	0.157999	-0.24873	-0.101489	0.102253	0.108223		0.172176	-0.19004	-0.190354	0.135628	-0.120823	-0.0662142
590	0.169688	-0.0908268	-0.15742	0.0418009	0.126502	-0.00664211		-0.18031	0.156459	-0.247008	-0.102022	0.101387	0.107434		0.170544	-0.19028	-0.190366	0.133462	-0.121587	-0.0671
591	0.170986	-0.0907977	-0.156623	0.0405872	0.126647	-0.00796215		-0.181024	0.154951	-0.245257	-0.10253	0.100505	0.106674		0.168907	-0.190497	-0.1903	0.131311	-0.122322	-0.0680981
592	0.172296	-0.090739	-0.155855	0.0393437	0.126761	-0.00932647		-0.181723	0.153473	-0.24348	-0.103012	0.0996065	0.10594		0.167258	-0.190695	-0.19016	0.129175	-0.123023	-0.069209
593	0.173613	-0.0906587	-0.15512	0.038073	0.126845	-0.0107366		-0.182405	0.152022	-0.241685	-0.103467	0.0986921	0.105231		0.165595	-0.190876	-0.189953	0.127048	-0.123687	-0.0704323
594	0.174932	-0.0905654	-0.15442	0.036778	0.126902	-0.0121933		-0.183068	0.150592	-0.239876	-0.103894	0.0977617	0.104545		0.163912	-0.191042	-0.189682	0.124929	-0.12431	-0.0717665
595	0.176246	-0.090468	-0.153759	0.0354622	0.126934	-0.0136966		-0.18371	0.149181	-0.23806	-0.104291	0.0968156	0.10388		0.162205	-0.191197	-0.189354	0.122815	-0.124891	-0.0732089
596	0.17755	-0.0903757	-0.153139	0.0341294	0.126941	-0.0152459		-0.184328	0.147784	-0.236244	-0.104659	0.0958537	0.103233		0.160471	-0.191344	-0.188975	0.120703	-0.125424	-0.0747561
597	0.178837	-0.0902978	-0.152564	0.0327835	0.126927	-0.0168395		-0.184922	0.146398	-0.234436	-0.104995	0.0948762	0.102604		0.158707	-0.191486	-0.188552	0.11859	-0.125908	-0.0764036
598	0.180101	-0.0902435	-0.152036	0.0314291	0.126892	-0.0184752		-0.18549	0.145018	-0.232642	-0.1053	0.0938831	0.10199		0.156909	-0.191627	-0.18809	0.116473	-0.126341	-0.0781459
599	0.181335	-0.0902224	-0.151557	0.0300707	0.126839	-0.0201503		-0.186029	0.143641	-0.230871	-0.105573	0.0928743	0.10139		0.155074	-0.19177	-0.187598	0.11435	-0.126719	-0.0799767
600	0.182533	-0.0902434	-0.15113	0.0287133	0.126769	-0.0218609		-0.18654	0.142264	-0.229133	-0.105814	0.0918495	0.100803		0.153201	-0.191918	-0.187081	0.112218	-0.127041	-0.081889
601	0.183689	-0.0903154	-0.150757	0.0273619	0.126684	-0.023603		-0.18702	0.140882	-0.227435	-0.106023	0.0908087	0.100227		0.151287	-0.192075	-0.186547	0.110076	-0.127306	-0.0838748
602	0.184795	-0.090447	-0.15044	0.0260219	0.126586	-0.0253717		-0.187469	0.139493	-0.225788	-0.1062	0.0897515	0.0996615		0.14933	-0.192245	-0.186003	0.107921	-0.127513	-0.0859258
603	0.185846	-0.0906461	-0.150182	0.0246986	0.126475	-0.0271619		-0.187886	0.138095	-0.2242	-0.106347	0.0886774	0.0991051		0.14733	-0.192431	-0.185455	0.105753	-0.127661	-0.0880329
604	0.186836	-0.0909202	-0.149984	0.0233975	0.126355	-0.0289676		-0.18827	0.136684	-0.22268	-0.106462	0.0875861	0.0985568		0.145286	-0.192634	-0.184912	0.103569	-0.12775	-0.0901867
605	0.187759	-0.091276	-0.149849	0.0221242	0.126224	-0.030783		-0.188621	0.135259	-0.22124	-0.106549	0.0864769	0.0980154		0.143198	-0.192859	-0.184379	0.101368	-0.127781	-0.0923772
606	0.188609	-0.0917196	-0.149778	0.0208841	0.126086	-0.0326017		-0.188939	0.133818	-0.219887	-0.106607	0.0853492	0.09748		0.141066	-0.193107	-0.183865	0.0991509	-0.127754	-0.0945944
607	0.189382	-0.0922562	-0.149773	0.0196828	0.12594	-0.0344171		-0.189223	0.132361	-0.218632	-0.106639	0.0842025	0.0969497		0.138891	-0.19338	-0.183374	0.0969161	-0.127672	-0.096828
608	0.190073	-0.0928901	-0.149836	0.0185255	0.125788	-0.0362226		-0.189473	0.130887	-0.217484	-0.106646	0.0830361	0.0964235		0.136674	-0.193681	-0.182915	0.0946641	-0.127535	-0.0990677
609	0.190679	-0.0936247	-0.149969	0.0174175	0.125629	-0.0380116		-0.189689	0.129396	-0.216451	-0.106631	0.0818493	0.0959005		0.134416	-0.19401	-0.182493	0.0923951	-0.127348	-0.101303
610	0.191195	-0.0944627	-0.150174	0.0163639	0.125464	-0.0397774		-0.189872	0.127888	-0.215542	-0.106596	0.0806415	0.0953798		0.13212	-0.194367	-0.182115	0.0901101	-0.127112	-0.103524
611	0.191619	-0.0954053	-0.150452	0.0153695	0.125294	-0.0415135		-0.190021	0.126364	-0.214766	-0.106543	0.0794121	0.0948604		0.129788	-0.194754	-0.181785	0.0878101	-0.126831	-0.105721
612	0.191948	-0.0964532	-0.150805	0.0144388	0.125118	-0.0432137		-0.190136	0.124826	-0.21413	-0.106475	0.0781606	0.0943415		0.127423	-0.195171	-0.181511	0.0854966	-0.126509	-0.107885
613	0.192182	-0.097606	-0.151233	0.0135763	0.124936	-0.044872		-0.190219	0.123276	-0.21364	-0.106395	0.0768865	0.0938221		0.125027	-0.195616	-0.181297	0.0831715	-0.12615	-0.110005
614	0.192318	-0.0988621	-0.15174	0.0127857	0.124748	-0.0464826		-0.19027	0.121716	-0.213304	-0.106306	0.0755897	0.0933013		0.122605	-0.196089	-0.181148	0.0808368	-0.125758	-0.112074
615	0.192357	-0.100219	-0.152324	0.0120708	0.124552	-0.0480403		-0.190289	0.120149	-0.213126	-0.10621	0.0742698	0.0927781		0.120159	-0.196588	-0.181068	0.0784951	-0.125338	-0.114084
616	0.192299	-0.101674	-0.152988	0.0114349	0.124348	-0.0495402		-0.190276	0.118578	-0.213111	-0.106111	0.0729272	0.0922515		0.117694	-0.197112	-0.181063	0.076149	-0.124895	-0.116026
617	0.192146	-0.103223	-0.153732	0.0108807	0.124135	-0.0509779		-0.190233	0.117007	-0.213262	-0.106013	0.0715619	0.0917205		0.115213	-0.197658	-0.181135	0.0738015	-0.124435	-0.117895
618	0.191898	-0.10486	-0.154557	0.0104108	0.123912	-0.0523496		-0.19016	0.11544	-0.213583	-0.105917	0.0701745	0.0911843		0.11272	-0.198224	-0.181288	0.0714557	-0.123961	-0.119684
619	0.191558	-0.10658	-0.155462	0.0100273	0.123677	-0.053652		-0.190057	0.11388	-0.214075	-0.105828	0.068766	0.0906416		0.110221	-0.198806	-0.181526	0.069115	-0.123479	-0.121389
620	0.191129	-0.108377	-0.156448	0.00973173	0.123429	-0.0548821		-0.189926	0.112332	-0.214738	-0.105748	0.0673372	0.0900916		0.107718	-0.199403	-0.18185	0.0667829	-0.122994	-0.123004
621	0.190614	-0.110245	-0.157513	0.00952537	0.123166	-0.0560379		-0.189767	0.110802	-0.215572	-0.105679	0.0658898	0.0895332		0.105217	-0.20001	-0.182263	0.0644631	-0.122512	-0.124526
622	0.190017	-0.112175	-0.158657	0.00940901	0.122887	-0.0571175		-0.189582	0.109292	-0.216575	-0.105626	0.0644253	0.0889653		0.102722	-0.200623	-0.182767	0.0621592	-0.122035	-0.125952
623	0.189343	-0.11416	-0.159879	0.00938303	0.12259	-0.0581199		-0.189371	0.107809	-0.217745	-0.10559	0.062946	0.088387		0.100236	-0.201239	-0.183363	0.0598751	-0.12157	-0.127281
624	0.188596	-0.116192	-0.161176	0.00944741	0.122274	-0.0590443		-0.189135	0.106356	-0.219078	-0.105574	0.0614543	0.0877971		0.0977641	-0.201854	-0.184051	0.0576144	-0.12112	-0.128512
625	0.187782	-0.118263	-0.162545	0.00960172	0.121936	-0.0598906		-0.188876	0.104938	-0.220569	-0.105579	0.059953	0.0871947		0.0953101	-0.202465	-0.184832	0.055381	-0.120689	-0.129643
626	0.186905	-0.120366	-0.163984	0.00984517	0.121577	-0.0606592		-0.188594	0.10356	-0.222211	-0.105608	0.0584453	0.0865787		0.0928777	-0.203066	-0.185705	0.0531786	-0.12028	-0.130675
627	0.185972	-0.12249	-0.16549	0.0101766	0.121193	-0.0613507		-0.188291	0.102226	-0.223999	-0.105662	0.0569348	0.0859479		0.0904704	-0.203655	-0.186669	0.0510109	-0.119897	-0.13161
628	0.184989	-0.12463	-0.167058	0.0105945	0.120783	-0.0619664		-0.187969	0.10094	-0.225923	-0.105742	0.0554254	0.0853015		0.0880916	-0.204227	-0.187724	0.0488813	-0.119541	-0.132449
629	0.18396	-0.126776	-0.168683	0.0110969	0.120347	-0.0625077		-0.187628	0.0997046	-0.227975	-0.10585	0.0539212	0.0846382		0.0857445	-0.20478	-0.188867	0.0467933	-0.119215	-0.133196
630	0.182893	-0.12892	-0.170361	0.0116819	0.119884	-0.0629764		-0.187271	0.0985241	-0.230145	-0.105986	0.0524268	0.0839571		0.0834316	-0.205309	-0.190096	0.0447501	-0.118921	-0.133853
631	0.181793	-0.131057	-0.172086	0.0123469	0.119393	-0.0633746		-0.186898	0.0974008	-0.232423	-0.106151	0.0509469	0.083257		0.0811556	-0.205812	-0.191409	0.0427548	-0.11866	-0.134424
632	0.180667	-0.133178	-0.17385	0.0130892	0.118872	-0.0637047		-0.186512	0.096337	-0.234798	-0.106344	0.0494865	0.0825369		0.0789186	-0.206287	-0.192802	0.0408103	-0.118432	-0.134914
633	0.179519	-0.135277	-0.175649	0.013906	0.118323	-0.0639691		-0.186115	0.0953343	-0.237256	-0.106566	0.0480508	0.0817956		0.0767223	-0.206729	-0.194271	0.0389191	-0.118237	-0.135327
634	0.178357	-0.137349	-0.177474	0.0147941	0.117745	-0.0641705		-0.185709	0.094394	-0.239787	-0.106815	0.046645	0.081032		0.0745682	-0.207139	-0.195814	0.0370838	-0.118076	-0.135669
635	0.177184	-0.139387	-0.179319	0.0157502	0.117138	-0.0643117		-0.185296	0.0935164	-0.242378	-0.107093	0.0452746	0.080245		0.0724574	-0.207513	-0.197425	0.0353065	-0.117948	-0.135945
636	0.176007	-0.141386	-0.181175	0.0167708	0.116503	-0.0643954		-0.184877	0.0927013	-0.245014	-0.107396	0.0439448	0.0794333		0.0703906	-0.207852	-0.1991	0.033589	-0.117851	-0.136163
637	0.17483	-0.143344	-0.183034	0.0178523	0.11584	-0.0644245		-0.184457	0.0919481	-0.247684	-0.107725	0.042661	0.0785957		0.0683681	-0.208154	-0.200834	0.031933	-0.117785	-0.136327
638	0.173658	-0.145255	-0.184889	0.0189908	0.115152	-0.064402		-0.184036	0.0912551	-0.250373	-0.108078	0.0414282	0.0777312		0.0663898	-0.20842	-0.202623	0.0303398	-0.117748	-0.136445
639	0.172495	-0.147116	-0.186731	0.0201826	0.11444	-0.0643307		-0.183617	0.0906201	-0.253069	-0.108454	0.0402516	0.0768383		0.0644554	-0.208649	-0.20446	0.0288105	-0.117738	-0.136523
640	0.171345	-0.148926	-0.188552	0.0214237	0.113704	-0.0642135		-0.183204	0.0900403	-0.255758	-0.10885	0.0391356	0.0759159		0.062564	-0.208843	-0.206342	0.0273459	-0.117753	-0.136567
641	0.170211	-0.150682	-0.190345	0.0227099	0.112949	-0.0640533		-0.182798	0.0895121	-0.258428	-0.109266	0.0380848	0.0749627		0.0607146	-0.209003	-0.208261	0.0259463	-0.11779	-0.136586
642	0.169097	-0.152383	-0.192101	0.0240371	0.112175	-0.0638526		-0.182403	0.0890312	-0.261066	-0.1097	0.0371029	0.0739774		0.0589057	-0.209131	-0.210213	0.0246119	-0.117849	-0.136585
643	0.168005	-0.154027	-0.193813	0.0254012	0.111386	-0.0636143		-0.18202	0.088593	-0.263661	-0.110149	0.0361935	0.0729587		0.0571354	-0.209229	-0.212193	0.0233427	-0.117926	-0.136572
644	0.166937	-0.155615	-0.195475	0.0267979	0.110585	-0.0633409		-0.181654	0.0881919	-0.266201	-0.110612	0.0353593	0.0719055		0.0554018	-0.2093	-0.214195	0.0221381	-0.11802	-0.136552
645	0.165895	-0.157147	-0.19708	0.0282229	0.109775	-0.0630349		-0.181306	0.087822	-0.268675	-0.111088	0.0346026	0.0708165		0.0537023	-0.209348	-0.216213	0.0209975	-0.118128	-0.136533
646	0.16488	-0.158622	-0.198622	0.0296718	0.108958	-0.0626988		-0.18098	0.0874768	-0.271075	-0.111574	0.0339251	0.0696905		0.0520345	-0.209377	-0.218243	0.0199199	-0.11825	-0.13652
647	0.163894	-0.160043	-0.200097	0.0311402	0.108139	-0.062335		-0.180677	0.0871494	-0.273391	-0.11207	0.0333276	0.0685264		0.0503955	-0.209389	-0.220279	0.0189039	-0.118382	-0.136519
648	0.162937	-0.161409	-0.201499	0.0326236	0.107322	-0.0619456		-0.180401	0.0868327	-0.275616	-0.112573	0.0328101	0.0673233		0.0487821	-0.20939	-0.222316	0.017948	-0.118525	-0.136536
649	0.162009	-0.162723	-0.202828	0.0341177	0.10651	-0.0615329		-0.180153	0.086519	-0.277743	-0.113083	0.0323721	0.0660803		0.0471912	-0.209385	-0.224351	0.0170503	-0.118676	-0.136576
650	0.16111	-0.163986	-0.204079	0.0356178	0.105706	-0.0610989		-0.179936	0.0862007	-0.279767	-0.113597	0.032012	0.0647966		0.0456193	-0.209378	-0.226377	0.0162088	-0.118836	-0.136644
651	0.16024	-0.165201	-0.205252	0.0371193	0.104916	-0.0606457		-0.179753	0.0858697	-0.281683	-0.114117	0.0317275	0.0634717		0.044063	-0.209375	-0.22839	0.015421	-0.119005	-0.136744
652	0.159398	-0.166368	-0.206347	0.0386177	0.104141	-0.0601752		-0.179605	0.0855181	-0.283488	-0.114639	0.0315154	0.0621051		0.0425187	-0.20938	-0.230388	0.0146845	-0.119181	-0.13688
653	0.158583	-0.167491	-0.207364	0.0401083	0.103388	-0.0596891		-0.179493	0.085138	-0.28518	-0.115165	0.0313719	0.0606968		0.0409827	-0.2094	-0.232364	0.0139964	-0.119367	-0.137054
654	0.157794	-0.168571	-0.208307	0.0415863	0.102658	-0.0591894		-0.17942	0.0847215	-0.28676	-0.115693	0.0312922	0.0592468		0.0394514	-0.209439	-0.234317	0.0133537	-0.119563	-0.137271
655	0.157029	-0.169611	-0.209178	0.0430472	0.101957	-0.0586776		-0.179386	0.0842609	-0.288227	-0.116223	0.0312709	0.0577556		0.0379212	-0.209503	-0.236241	0.0127531	-0.119769	-0.137531
656	0.156288	-0.170612	-0.209981	0.044486	0.101287	-0.0581553		-0.179393	0.0837488	-0.289584	-0.116755	0.0313017	0.0562239		0.0363884	-0.209597	-0.238135	0.0121913	-0.11999	-0.137836
657	0.155568	-0.171578	-0.210722	0.045898	0.100651	-0.0576241		-0.179441	0.0831782	-0.290833	-0.11729	0.0313777	0.0546526		0.0348495	-0.209726	-0.239993	0.0116648	-0.120225	-0.138188
658	0.154867	-0.172509	-0.211407	0.0472784	0.100054	-0.0570854		-0.17953	0.0825425	-0.291979	-0.117827	0.0314916	0.0530433		0.033301	-0.209895	-0.241814	0.0111698	-0.120479	-0.138586
659	0.154185	-0.173409	-0.212044	0.0486224	0.0994972	-0.0565405		-0.17966	0.0818355	-0.293028	-0.118367	0.0316354	0.0513978		0.0317397	-0.210109	-0.243594	0.0107024	-0.120753	-0.13903
660	0.153518	-0.174278	-0.21264	0.0499251	0.0989843	-0.0559906		-0.179832	0.0810515	-0.293985	-0.11891	0.0318006	0.0497182		0.0301624	-0.210371	-0.245331	0.0102589	-0.121051	-0.139521
661	0.152866	-0.175119	-0.213206	0.0511818	0.0985174	-0.0554369		-0.180043	0.0801856	-0.294858	-0.119457	0.0319786	0.0480073		0.0285661	-0.210687	-0.247021	0.00983522	-0.121376	-0.140055
662	0.152226	-0.175933	-0.21375	0.0523877	0.0980989	-0.0548804		-0.180294	0.0792334	-0.295656	-0.120009	0.0321602	0.0462681		0.0269479	-0.211058	-0.248662	0.00942722	-0.121733	-0.140632
663	0.151597	-0.176722	-0.214283	0.0535381	0.0977305	-0.0543221		-0.180583	0.0781914	-0.296387	-0.120566	0.0323364	0.0445043		0.0253053	-0.211489	-0.250252	0.00903086	-0.122124	-0.141249
664	0.150977	-0.177486	-0.214815	0.0546283	0.0974139	-0.0537628		-0.180907	0.0770564	-0.29706	-0.12113	0.0324979	0.0427197		0.0236359	-0.211981	-0.251787	0.00864199	-0.122553	-0.141903
665	0.150365	-0.178227	-0.215358	0.0556539	0.0971504	-0.0532032		-0.181265	0.0758264	-0.297686	-0.1217	0.0326354	0.040919		0.0219374	-0.212538	-0.253265	0.00825651	-0.123024	-0.142591
666	0.149759	-0.178947	-0.215923	0.0566104	0.0969409	-0.0526442		-0.181655	0.0744999	-0.298275	-0.122278	0.03274	0.0391071		0.0202081	-0.213159	-0.254684	0.00787033	-0.123542	-0.143309
667	0.149157	-0.179644	-0.21652	0.0574936	0.0967861	-0.0520862		-0.182073	0.0730763	-0.298837	-0.122863	0.0328028	0.0372893		0.0184462	-0.213847	-0.256042	0.00747942	-0.124108	-0.144054
668	0.14856	-0.180322	-0.217162	0.0582992	0.0966863	-0.0515297		-0.182517	0.0715556	-0.299382	-0.123457	0.0328153	0.0354715		0.0166503	-0.2146	-0.257337	0.0070798	-0.124727	-0.144821
669	0.147966	-0.180979	-0.217859	0.0590236	0.0966415	-0.0509753		-0.182983	0.0699388	-0.299922	-0.12406	0.0327696	0.0336598		0.0148192	-0.21542	-0.258565	0.0066676	-0.125403	-0.145607
670	0.147375	-0.181616	-0.218621	0.0596629	0.0966514	-0.0504232		-0.183468	0.0682274	-0.300465	-0.124671	0.0326579	0.0318609		0.0129519	-0.216305	-0.259726	0.00623908	-0.126136	-0.146405
671	0.146785	-0.182233	-0.219459	0.0602137	0.0967154	-0.0498741		-0.183968	0.0664237	-0.301023	-0.125292	0.0324735	0.0300816		0.0110479	-0.217254	-0.260818	0.0057906	-0.126931	-0.147213
672	0.146198	-0.182831	-0.220382	0.060673	0.0968326	-0.0493281		-0.184478	0.0645307	-0.301603	-0.12592	0.03221	0.0283293		0.00910667	-0.218264	-0.261838	0.0053187	-0.12779	-0.148024
673	0.145612	-0.18341	-0.2214	0.0610379	0.0970019	-0.0487857		-0.184995	0.062552	-0.302215	-0.126557	0.031862	0.0266113		0.00712795	-0.219333	-0.262787	0.00482009	-0.128713	-0.148836
674	0.145028	-0.183969	-0.222518	0.0613059	0.0972217	-0.0482472		-0.185514	0.0604917	-0.302867	-0.127201	0.0314248	0.0249354		0.00511179	-0.220458	-0.263661	0.00429167	-0.129701	-0.149643
675	0.144447	-0.184508	-0.223746	0.061475	0.0974904	-0.0477133		-0.186032	0.0583546	-0.303564	-0.127852	0.0308944	0.0233094		0.0030584	-0.221635	-0.264462	0.00373054	-0.130757	-0.150441
676	0.143868	-0.185027	-0.225088	0.0615432	0.0978061	-0.0471844		-0.186542	0.0561458	-0.304313	-0.128507	0.0302679	0.0217412		0.000968212	-0.22286	-0.265187	0.00313405	-0.131878	-0.151226
677	0.143294	-0.185527	-0.226549	0.0615094	0.0981665	-0.0466611		-0.187043	0.053871	-0.30512	-0.129165	0.0295431	0.0202387		-0.00115817	-0.224129	-0.265838	0.00249975	-0.133065	-0.151995
678	0.142725	-0.186006	-0.228133	0.0613726	0.0985694	-0.0461443		-0.187528	0.051536	-0.305986	-0.129825	0.028719	0.0188097		-0.00331997	-0.225436	-0.266414	0.00182549	-0.134317	-0.152744
679	0.142162	-0.186464	-0.229843	0.0611323	0.0990122	-0.0456349		-0.187994	0.0491473	-0.306916	-0.130485	0.0277953	0.017462		-0.00551622	-0.226776	-0.266916	0.00110933	-0.135632	-0.153469
680	0.141607	-0.186901	-0.23168	0.0607884	0.0994923	-0.045134		-0.188437	0.0467113	-0.30791	-0.131141	0.0267727	0.0162032		-0.00774583	-0.228145	-0.267344	0.000349659	-0.137006	-0.154169
681	0.141061	-0.187318	-0.233642	0.0603414	0.100007	-0.0446429		-0.188852	0.0442347	-0.308969	-0.131792	0.0256528	0.0150404		-0.0100076	-0.229535	-0.267702	-0.000454893	-0.138438	-0.15484
682	0.140527	-0.187713	-0.235731	0.0597921	0.100553	-0.0441631		-0.189237	0.0417243	-0.310091	-0.132434	0.0244381	0.0139805		-0.0123	-0.230942	-0.26799	-0.00130539	-0.139923	-0.155482
683	0.140005	-0.188087	-0.237942	0.059142	0.101127	-0.0436962		-0.189588	0.0391872	-0.311274	-0.133064	0.0231319	0.0130299		-0.0146218	-0.23236	-0.268211	-0.00220259	-0.141457	-0.156092
684	0.139499	-0.18844	-0.240272	0.0583927	0.101726	-0.0432442		-0.189902	0.0366303	-0.312514	-0.13368	0.0217384	0.0121946		-0.0169713	-0.233782	-0.268368	-0.00314696	-0.143036	-0.156669
685	0.13901	-0.188771	-0.242716	0.0575466	0.102348	-0.0428093		-0.190176	0.0340605	-0.313807	-0.134278	0.0202625	0.0114799		-0.0193467	-0.235202	-0.268465	-0.00413868	-0.144654	-0.157213
686	0.138541	-0.189081	-0.245269	0.0566064	0.102988	-0.0423939		-0.190409	0.0314848	-0.315147	-0.134853	0.0187098	0.0108903		-0.0217464	-0.236616	-0.268504	-0.0051776	-0.146306	-0.157724
687	0.138094	-0.189371	-0.247923	0.0555752	0.103644	-0.0420004		-0.190597	0.0289099	-0.316528	-0.135404	0.0170866	0.0104298		-0.0241685	-0.238017	-0.268491	-0.00626329	-0.147985	-0.158203
688	0.137671	-0.18964	-0.25067	0.0544566	0.104312	-0.0416318		-0.190741	0.0263427	-0.317942	-0.135925	0.0153997	0.0101013		-0.0266109	-0.239399	-0.26843	-0.00739499	-0.149684	-0.158648
689	0.137274	-0.189889	-0.253502	0.0532546	0.10499	-0.0412911		-0.190838	0.0237896	-0.31938	-0.136413	0.0136565	0.00990705		-0.0290718	-0.240759	-0.268326	-0.00857169	-0.151398	-0.159063
690	0.136907	-0.190119	-0.256408	0.0519735	0.105672	-0.0409812		-0.190888	0.0212571	-0.320835	-0.136865	0.0118647	0.0098482		-0.031549	-0.242089	-0.268184	-0.00979206	-0.153119	-0.159447
691	0.136571	-0.19033	-0.259379	0.0506182	0.106358	-0.0407056		-0.190892	0.0187513	-0.322297	-0.137277	0.0100324	0.00992496		-0.0340403	-0.243387	-0.26801	-0.0110545	-0.154839	-0.159803
692	0.136269	-0.190524	-0.262403	0.0491936	0.107042	-0.0404677		-0.19085	0.0162783	-0.323755	-0.137645	0.00816806	0.0101365		-0.0365435	-0.244648	-0.267808	-0.0123571	-0.156552	-0.160133
693	0.136003	-0.190702	-0.265469	0.0477052	0.107723	-0.0402708		-0.190763	0.0138439	-0.325201	-0.137967	0.00628022	0.0104808		-0.0390562	-0.245869	-0.267585	-0.0136979	-0.158249	-0.160438
694	0.135775	-0.190864	-0.268564	0.0461587	0.108397	-0.0401185		-0.190633	0.0114537	-0.326624	-0.138238	0.00437756	0.0109549		-0.0415759	-0.247045	-0.267347	-0.0150743	-0.159924	-0.160721
695	0.135588	-0.191013	-0.271678	0.0445599	0.109061	-0.0400142		-0.190461	0.0091131	-0.328013	-0.138457	0.0024688	0.0115546		-0.0441003	-0.248174	-0.267098	-0.0164839	-0.161568	-0.160984
696	0.135444	-0.19115	-0.274796	0.042915	0.109713	-0.0399613		-0.19025	0.00682722	-0.32936	-0.13862	0.000562615	0.0122746		-0.0466266	-0.249253	-0.266845	-0.0179239	-0.163174	-0.16123
697	0.135343	-0.191277	-0.277908	0.0412303	0.110348	-0.039963		-0.190002	0.00460102	-0.330654	-0.138725	-0.00133247	0.0131084		-0.049152	-0.250282	-0.266592	-0.0193912	-0.164735	-0.161462
698	0.13529	-0.191395	-0.281	0.0395124	0.110966	-0.0400226		-0.189722	0.00243925	-0.331887	-0.13877	-0.0032081	0.0140484		-0.0516739	-0.251257	-0.266345	-0.0208828	-0.166244	-0.161681
699	0.135283	-0.191506	-0.284059	0.0377676	0.111563	-0.0401427		-0.189412	0.000346416	-0.333048	-0.138753	-0.00505622	0.015086		-0.0541891	-0.252178	-0.266109	-0.0223954	-0.167694	-0.161889
700	0.135326	-0.191613	-0.287074	0.0360028	0.112137	-0.0403262		-0.189076	-0.00167316	-0.334132	-0.138673	-0.00686909	0.0162115		-0.0566945	-0.253045	-0.265887	-0.0239256	-0.169079	-0.162091
701	0.135419	-0.191717	-0.290033	0.0342246	0.112686	-0.0405752		-0.188718	-0.00361539	-0.335129	-0.138529	-0.00863938	0.0174142		-0.059187	-0.253857	-0.265684	-0.0254699	-0.170393	-0.162286
702	0.135564	-0.191821	-0.292923	0.0324396	0.113207	-0.0408916		-0.188344	-0.00547638	-0.336033	-0.138321	-0.0103602	0.0186824		-0.0616632	-0.254615	-0.265502	-0.0270249	-0.171629	-0.162479
703	0.13576	-0.191927	-0.295734	0.0306546	0.113698	-0.0412771		-0.187957	-0.00725244	-0.336839	-0.138048	-0.0120252	0.0200036		-0.0641196	-0.255319	-0.265345	-0.0285869	-0.172783	-0.162669
704	0.136009	-0.192037	-0.298455	0.0288761	0.114158	-0.0417326		-0.187562	-0.00894012	-0.337541	-0.137711	-0.0136284	0.0213646		-0.0665525	-0.25597	-0.265215	-0.0301525	-0.17385	-0.162859
705	0.136311	-0.192153	-0.301075	0.0271106	0.114585	-0.0422586		-0.187164	-0.0105362	-0.338136	-0.137311	-0.0151648	0.0227513		-0.0689582	-0.256569	-0.265113	-0.0317181	-0.174826	-0.16305
706	0.136665	-0.192278	-0.303584	0.0253644	0.114977	-0.0428553		-0.186767	-0.0120376	-0.338621	-0.136849	-0.0166296	0.0241494		-0.0713328	-0.257119	-0.26504	-0.0332802	-0.175707	-0.163243
707	0.137072	-0.192413	-0.305975	0.0236437	0.115334	-0.0435221		-0.186376	-0.0134416	-0.338993	-0.136326	-0.0180189	0.0255438		-0.0736723	-0.257621	-0.264997	-0.0348356	-0.176491	-0.163439
708	0.13753	-0.192562	-0.308237	0.0219544	0.115653	-0.044258		-0.185996	-0.0147457	-0.339251	-0.135745	-0.0193294	0.0269192		-0.0759726	-0.258078	-0.264983	-0.036381	-0.177173	-0.163638
709	0.13804	-0.192725	-0.310364	0.0203023	0.115933	-0.0450613		-0.18563	-0.0159477	-0.339395	-0.135108	-0.0205584	0.0282601		-0.0782294	-0.25849	-0.264998	-0.0379134	-0.177754	-0.163839
710	0.138599	-0.192905	-0.312349	0.0186928	0.116175	-0.0459297		-0.185284	-0.0170457	-0.339427	-0.134417	-0.0217041	0.029551		-0.0804386	-0.258862	-0.265038	-0.0394298	-0.178231	-0.164044
711	0.139206	-0.193103	-0.314185	0.0171311	0.116377	-0.0468605		-0.18496	-0.018038	-0.339347	-0.133677	-0.0227651	0.0307764		-0.0825958	-0.259196	-0.265104	-0.0409275	-0.178605	-0.164251
712	0.139859	-0.193322	-0.315867	0.0156221	0.116539	-0.0478502		-0.184663	-0.0189235	-0.339159	-0.132891	-0.0237409	0.0319211		-0.0846967	-0.259493	-0.265191	-0.0424043	-0.178874	-0.164458
713	0.140557	-0.193563	-0.317391	0.0141702	0.11666	-0.048895		-0.184395	-0.0197012	-0.338865	-0.132062	-0.0246315	0.0329701		-0.0867369	-0.259758	-0.265296	-0.0438577	-0.17904	-0.164666
714	0.141297	-0.193827	-0.318752	0.0127796	0.11674	-0.0499904		-0.184159	-0.0203708	-0.338471	-0.131194	-0.0254377	0.033909		-0.0887122	-0.259993	-0.265416	-0.045286	-0.179104	-0.164873
715	0.142076	-0.194116	-0.319947	0.0114542	0.116779	-0.0511314		-0.183958	-0.0209322	-0.33798	-0.130293	-0.0261608	0.0347242		-0.0906184	-0.2602	-0.265548	-0.0466876	-0.179068	-0.165077
716	0.142891	-0.19443	-0.320975	0.0101972	0.116778	-0.0523127		-0.183792	-0.0213859	-0.337399	-0.129362	-0.0268026	0.0354025		-0.0924514	-0.260383	-0.265686	-0.048061	-0.178935	-0.165275
717	0.14374	-0.194771	-0.321833	0.0090118	0.116736	-0.0535283		-0.183664	-0.0217328	-0.336733	-0.128406	-0.0273657	0.0359318		-0.0942073	-0.260543	-0.265826	-0.0494054	-0.178707	-0.165467
718	0.144618	-0.195139	-0.322522	0.00790046	0.116653	-0.0547723		-0.183574	-0.0219745	-0.335989	-0.127431	-0.0278529	0.036301		-0.0958824	-0.260685	-0.265963	-0.05072	-0.178388	-0.165648
719	0.145523	-0.195534	-0.323041	0.00686538	0.116531	-0.0560381		-0.183522	-0.022113	-0.335175	-0.12644	-0.0282676	0.0365		-0.0974731	-0.260809	-0.266093	-0.0520045	-0.177982	-0.165819
720	0.146449	-0.195958	-0.323392	0.00590829	0.11637	-0.0573191		-0.183509	-0.022151	-0.334298	-0.12544	-0.0286135	0.0365202		-0.0989763	-0.26092	-0.26621	-0.0532589	-0.177494	-0.165974
721	0.147395	-0.19641	-0.323577	0.0050305	0.11617	-0.0586084		-0.183532	-0.0220916	-0.333365	-0.124434	-0.0288948	0.0363537		-0.100389	-0.261018	-0.266311	-0.0544835	-0.176929	-0.166113
722	0.148354	-0.19689	-0.323597	0.00423289	0.115932	-0.0598991		-0.183591	-0.0219388	-0.332384	-0.123429	-0.0291158	0.0359946		-0.101709	-0.261106	-0.26639	-0.0556788	-0.176292	-0.166232
723	0.149323	-0.197398	-0.323457	0.00351592	0.115658	-0.0611844		-0.183685	-0.0216969	-0.331364	-0.122428	-0.029281	0.0354379		-0.102934	-0.261187	-0.266443	-0.0568459	-0.175589	-0.166329
724	0.150297	-0.197935	-0.32316	0.00287962	0.115347	-0.0624572		-0.18381	-0.0213711	-0.330312	-0.121436	-0.0293953	0.0346803		-0.104062	-0.261262	-0.266467	-0.0579858	-0.174826	-0.166401
725	0.151273	-0.198499	-0.322711	0.00232362	0.115001	-0.0637109		-0.183965	-0.0209669	-0.329238	-0.12046	-0.0294633	0.0337197		-0.105092	-0.261333	-0.266456	-0.0591001	-0.17401	-0.166445
726	0.152245	-0.199091	-0.322117	0.00184714	0.114621	-0.0649389		-0.184145	-0.0204907	-0.328149	-0.119501	-0.0294899	0.0325559		-0.106023	-0.261401	-0.266409	-0.0601903	-0.173147	-0.16646
727	0.153209	-0.19971	-0.321382	0.00144901	0.114207	-0.0661349		-0.184348	-0.0199494	-0.327053	-0.118567	-0.0294799	0.0311896		-0.106855	-0.261469	-0.266322	-0.0612585	-0.172244	-0.166443
728	0.15416	-0.200356	-0.320514	0.00112768	0.113761	-0.067293		-0.18457	-0.0193503	-0.325959	-0.117659	-0.0294381	0.0296234		-0.107589	-0.261537	-0.266194	-0.0623065	-0.171308	-0.166393
729	0.155095	-0.201027	-0.31952	0.000881248	0.113284	-0.0684075		-0.184807	-0.0187013	-0.324874	-0.116783	-0.0293689	0.0278609		-0.108225	-0.261608	-0.266021	-0.0633367	-0.170346	-0.166307
730	0.15601	-0.201724	-0.318408	0.000707478	0.112775	-0.0694735		-0.185054	-0.0180109	-0.323806	-0.115941	-0.0292766	0.0259074		-0.108764	-0.261681	-0.265805	-0.0643513	-0.169366	-0.166183
731	0.156899	-0.202447	-0.317187	0.000603805	0.112237	-0.0704863		-0.185308	-0.0172878	-0.322763	-0.115138	-0.0291655	0.0237691		-0.109209	-0.261758	-0.265543	-0.0653527	-0.168373	-0.166021
732	0.15776	-0.203194	-0.315866	0.000567373	0.11167	-0.0714418		-0.185563	-0.0165411	-0.321751	-0.114376	-0.0290392	0.0214536		-0.109563	-0.261841	-0.265236	-0.0663434	-0.167377	-0.16582
733	0.15859	-0.203965	-0.314454	0.000595054	0.111074	-0.0723367		-0.185816	-0.0157803	-0.320778	-0.113659	-0.0289011	0.0189697		-0.109827	-0.261928	-0.264886	-0.0673256	-0.166382	-0.165578
734	0.159384	-0.20476	-0.312962	0.000683473	0.11045	-0.073168		-0.186061	-0.0150149	-0.319851	-0.112988	-0.0287545	0.0163268		-0.110006	-0.262022	-0.264494	-0.0683018	-0.165398	-0.165296
735	0.160141	-0.205578	-0.311399	0.000829035	0.109799	-0.0739336		-0.186295	-0.0142549	-0.318974	-0.112366	-0.0286019	0.0135355		-0.110104	-0.262123	-0.264062	-0.0692743	-0.164429	-0.164974
736	0.160857	-0.20642	-0.309777	0.00102796	0.109121	-0.0746319		-0.186512	-0.0135098	-0.318156	-0.111795	-0.0284456	0.0106071		-0.110124	-0.262231	-0.263593	-0.0702451	-0.163484	-0.164611
737	0.161532	-0.207285	-0.308105	0.00127629	0.108417	-0.0752619		-0.186709	-0.0127896	-0.3174	-0.111276	-0.0282875	0.00755353		-0.110074	-0.262346	-0.263091	-0.0712164	-0.162568	-0.164208
738	0.162162	-0.208172	-0.306395	0.00156995	0.107688	-0.0758235		-0.186881	-0.0121039	-0.316712	-0.110811	-0.0281288	0.00438718		-0.109956	-0.262468	-0.26256	-0.0721899	-0.161687	-0.163766
739	0.162748	-0.209083	-0.304659	0.00190475	0.106934	-0.076317		-0.187025	-0.0114619	-0.316097	-0.1104	-0.0279706	0.00112089		-0.109778	-0.262598	-0.262004	-0.0731671	-0.160848	-0.163286
740	0.163288	-0.210016	-0.302907	0.00227645	0.106156	-0.0767433		-0.187137	-0.0108728	-0.315559	-0.110045	-0.0278133	-0.00223225		-0.109545	-0.262734	-0.261429	-0.0741496	-0.160056	-0.16277
741	0.163782	-0.210971	-0.301151	0.00268074	0.105354	-0.0771041		-0.187214	-0.0103453	-0.315102	-0.109745	-0.0276569	-0.00565903		-0.109263	-0.262878	-0.260841	-0.0751383	-0.159316	-0.16222
742	0.164231	-0.211949	-0.299402	0.00311332	0.104529	-0.0774015		-0.187252	-0.00988758	-0.314729	-0.109501	-0.027501	-0.00914621		-0.108939	-0.263028	-0.260245	-0.0761341	-0.158634	-0.161637
743	0.164636	-0.21295	-0.297671	0.0035699	0.103681	-0.077638		-0.18725	-0.00950712	-0.314444	-0.109311	-0.0273449	-0.0126807		-0.108579	-0.263184	-0.259648	-0.0771374	-0.158014	-0.161024
744	0.164997	-0.213972	-0.29597	0.00404625	0.102812	-0.0778168		-0.187205	-0.00921089	-0.314248	-0.109177	-0.0271875	-0.0162495		-0.108189	-0.263344	-0.259057	-0.0781484	-0.15746	-0.160383
745	0.165317	-0.215017	-0.294308	0.00453819	0.101923	-0.0779414		-0.187114	-0.00900508	-0.314145	-0.109096	-0.0270271	-0.0198402		-0.107776	-0.263509	-0.258478	-0.0791671	-0.156977	-0.159717
746	0.165598	-0.216083	-0.292697	0.00504168	0.101015	-0.0780155		-0.186977	-0.00889507	-0.314135	-0.109068	-0.0268622	-0.0234405		-0.107347	-0.263678	-0.257918	-0.0801929	-0.156568	-0.159029
747	0.165843	-0.21717	-0.291146	0.00555279	0.100089	-0.0780434		-0.186791	-0.0088854	-0.31422	-0.10909	-0.0266904	-0.0270388		-0.106908	-0.263848	-0.257384	-0.081225	-0.156235	-0.158323
748	0.166054	-0.218277	-0.289665	0.00606776	0.0991464	-0.0780293		-0.186556	-0.00897971	-0.314401	-0.109162	-0.0265097	-0.0306242		-0.106466	-0.264019	-0.256883	-0.0822624	-0.155983	-0.1576
749	0.166236	-0.219404	-0.288262	0.00658301	0.0981901	-0.0779779		-0.186272	-0.0091807	-0.314677	-0.109281	-0.0263174	-0.0341864		-0.106025	-0.26419	-0.256421	-0.0833036	-0.155813	-0.156866
750	0.166392	-0.22055	-0.286948	0.00709515	0.0972218	-0.0778939		-0.185937	-0.0094901	-0.315048	-0.109445	-0.026111	-0.0377156		-0.105592	-0.264358	-0.256005	-0.0843471	-0.155726	-0.156124
751	0.166526	-0.221712	-0.285728	0.00760102	0.096244	-0.0777818		-0.185551	-0.00990866	-0.315514	-0.109652	-0.0258878	-0.0412032		-0.105172	-0.264521	-0.25564	-0.0853908	-0.155726	-0.155376
752	0.166643	-0.222891	-0.284611	0.00809772	0.0952594	-0.0776464		-0.185116	-0.0104362	-0.316073	-0.109898	-0.0256451	-0.0446411		-0.104771	-0.264679	-0.255333	-0.0864327	-0.155812	-0.154628
753	0.166747	-0.224082	-0.283604	0.00858257	0.0942711	-0.0774925		-0.18463	-0.0110715	-0.316724	-0.110181	-0.0253802	-0.0480222		-0.104392	-0.264829	-0.255087	-0.0874702	-0.155985	-0.153882
754	0.166842	-0.225285	-0.282711	0.00905318	0.0932824	-0.0773245		-0.184095	-0.0118124	-0.317464	-0.110497	-0.0250905	-0.0513404		-0.104041	-0.264968	-0.254909	-0.088501	-0.156246	-0.153144
755	0.166934	-0.226497	-0.281938	0.00950743	0.092297	-0.0771468		-0.18351	-0.0126558	-0.31829	-0.110844	-0.0247734	-0.0545902		-0.103721	-0.265096	-0.254801	-0.0895222	-0.156594	-0.152416
756	0.167028	-0.227715	-0.281289	0.00994348	0.0913189	-0.0769636		-0.182878	-0.0135978	-0.319199	-0.111218	-0.0244265	-0.0577671		-0.103435	-0.265208	-0.254766	-0.0905312	-0.157028	-0.151704
757	0.167127	-0.228936	-0.280767	0.0103598	0.0903522	-0.076779		-0.182198	-0.0146337	-0.320188	-0.111614	-0.0240479	-0.0608677		-0.103187	-0.265303	-0.254808	-0.0915251	-0.157547	-0.151011
758	0.167237	-0.230157	-0.280375	0.0107551	0.0894015	-0.0765966		-0.181473	-0.0157578	-0.321253	-0.11203	-0.0236355	-0.0638889		-0.102979	-0.265379	-0.254928	-0.092501	-0.15815	-0.150341
759	0.167363	-0.231374	-0.280115	0.0111283	0.0884713	-0.0764199		-0.180701	-0.0169639	-0.322389	-0.112461	-0.0231879	-0.066829		-0.102813	-0.265432	-0.255126	-0.0934561	-0.158835	-0.1497
760	0.167508	-0.232583	-0.279987	0.0114789	0.0875666	-0.0762521		-0.179886	-0.0182451	-0.32359	-0.112904	-0.0227039	-0.0696865		-0.10269	-0.26546	-0.255404	-0.0943876	-0.159597	-0.14909
761	0.167676	-0.23378	-0.27999	0.0118064	0.0866923	-0.0760959		-0.179027	-0.0195939	-0.324853	-0.113353	-0.0221825	-0.0724611		-0.102612	-0.265462	-0.25576	-0.0952928	-0.160436	-0.148518
762	0.167872	-0.234961	-0.280125	0.0121106	0.0858534	-0.0759539		-0.178127	-0.0210024	-0.32617	-0.113806	-0.0216234	-0.0751528		-0.102579	-0.265434	-0.256193	-0.0961692	-0.161347	-0.147986
763	0.168098	-0.236121	-0.280389	0.0123915	0.0850551	-0.0758283		-0.177185	-0.0224622	-0.327537	-0.114258	-0.0210265	-0.0777624		-0.102592	-0.265374	-0.2567	-0.0970145	-0.162326	-0.147499
764	0.168358	-0.237257	-0.280779	0.0126496	0.0843023	-0.075721		-0.176202	-0.0239648	-0.328946	-0.114705	-0.0203925	-0.080291		-0.10265	-0.265279	-0.257279	-0.0978266	-0.163368	-0.147062
765	0.168654	-0.238364	-0.281293	0.0128852	0.0835999	-0.0756336		-0.175181	-0.0255011	-0.330392	-0.115144	-0.0197221	-0.0827403		-0.102753	-0.265148	-0.257925	-0.0986035	-0.16447	-0.146678
766	0.168989	-0.239436	-0.281926	0.013099	0.0829528	-0.0755673		-0.174121	-0.0270623	-0.331868	-0.115569	-0.0190169	-0.0851124		-0.102901	-0.264979	-0.258635	-0.0993437	-0.165625	-0.146352
767	0.169365	-0.240471	-0.282673	0.013292	0.0823655	-0.0755232		-0.173023	-0.0286393	-0.333367	-0.115977	-0.0182788	-0.0874095		-0.103092	-0.26477	-0.259404	-0.100046	-0.166828	-0.146089
768	0.169782	-0.241465	-0.283529	0.0134652	0.0818422	-0.075502		-0.171889	-0.0302232	-0.334881	-0.116366	-0.0175102	-0.0896342		-0.103324	-0.264519	-0.260225	-0.100709	-0.168073	-0.145891
769	0.170242	-0.242412	-0.284489	0.0136195	0.0813868	-0.0755044		-0.170718	-0.0318049	-0.336404	-0.11673	-0.0167141	-0.0917892		-0.103597	-0.264226	-0.261093	-0.101333	-0.169354	-0.145764
770	0.170744	-0.24331	-0.285544	0.0137563	0.0810028	-0.0755306		-0.169512	-0.0333759	-0.337928	-0.117068	-0.0158939	-0.0938772		-0.103907	-0.263888	-0.262001	-0.101917	-0.170664	-0.14571
771	0.17129	-0.244156	-0.28669	0.0138767	0.0806933	-0.0755809		-0.168272	-0.0349277	-0.339447	-0.117376	-0.0150533	-0.0959009		-0.104255	-0.263506	-0.262943	-0.102462	-0.171995	-0.145733
772	0.171878	-0.244946	-0.287918	0.013982	0.0804606	-0.0756553		-0.166998	-0.0364523	-0.340953	-0.117651	-0.0141969	-0.097863		-0.104637	-0.263079	-0.263912	-0.102967	-0.173342	-0.145835
773	0.172507	-0.245679	-0.28922	0.0140736	0.0803067	-0.0757538		-0.16569	-0.037942	-0.342439	-0.117891	-0.0133291	-0.0997661		-0.105051	-0.262607	-0.2649	-0.103434	-0.174696	-0.146021
774	0.173177	-0.246353	-0.29059	0.0141525	0.0802329	-0.0758763		-0.16435	-0.0393896	-0.343899	-0.118094	-0.012455	-0.101612		-0.105495	-0.26209	-0.265901	-0.103865	-0.176049	-0.146292
775	0.173885	-0.246966	-0.292018	0.01422	0.0802399	-0.0760225		-0.162978	-0.0407884	-0.345324	-0.118257	-0.0115801	-0.103404		-0.105966	-0.26153	-0.266907	-0.10426	-0.177396	-0.146651
776	0.174628	-0.247518	-0.293497	0.0142772	0.0803276	-0.0761922		-0.161576	-0.0421323	-0.34671	-0.118381	-0.0107099	-0.105143		-0.106463	-0.260926	-0.267912	-0.104622	-0.178727	-0.147098
777	0.175406	-0.248008	-0.295018	0.0143251	0.0804955	-0.0763854		-0.160144	-0.0434156	-0.34805	-0.118463	-0.00985031	-0.10683		-0.106984	-0.260281	-0.268908	-0.104953	-0.180035	-0.147636
778	0.176214	-0.248438	-0.296574	0.0143645	0.0807421	-0.0766018		-0.158683	-0.0446335	-0.349337	-0.118503	-0.00900726	-0.108467		-0.107525	-0.259596	-0.26989	-0.105257	-0.181313	-0.148265
779	0.17705	-0.248808	-0.298155	0.0143961	0.0810655	-0.0768415		-0.157194	-0.0457818	-0.350567	-0.1185	-0.00818685	-0.110054		-0.108086	-0.258873	-0.270851	-0.105535	-0.182553	-0.148985
780	0.177911	-0.249121	-0.299755	0.0144206	0.081463	-0.0771043		-0.155678	-0.0468569	-0.351733	-0.118455	-0.00739516	-0.111592		-0.108664	-0.258115	-0.271787	-0.10579	-0.183749	-0.149796
781	0.178792	-0.249377	-0.301364	0.0144382	0.0819312	-0.0773904		-0.154138	-0.0478559	-0.352831	-0.118368	-0.00663825	-0.113081		-0.109257	-0.257324	-0.272691	-0.106028	-0.184892	-0.150697
782	0.179691	-0.249581	-0.302976	0.0144492	0.0824664	-0.0777001		-0.152573	-0.0487767	-0.353855	-0.11824	-0.00592203	-0.11452		-0.109863	-0.256504	-0.27356	-0.10625	-0.185977	-0.151686
783	0.180603	-0.249736	-0.304583	0.0144536	0.083064	-0.0780337		-0.150987	-0.0496178	-0.354803	-0.118072	-0.00525227	-0.115908		-0.110482	-0.255657	-0.27439	-0.106461	-0.186997	-0.152761
784	0.181525	-0.249846	-0.306178	0.0144512	0.0837191	-0.0783916		-0.14938	-0.0503787	-0.355671	-0.117866	-0.00463443	-0.117245		-0.111112	-0.254787	-0.275177	-0.106664	-0.187947	-0.153919
785	0.182452	-0.249915	-0.307754	0.0144416	0.0844264	-0.0787746		-0.147754	-0.0510594	-0.356454	-0.117623	-0.00407368	-0.118528		-0.111751	-0.253898	-0.27592	-0.106864	-0.188821	-0.155157
786	0.183382	-0.249948	-0.309304	0.0144242	0.08518	-0.0791833		-0.146112	-0.0516607	-0.357151	-0.117345	-0.00357481	-0.119756		-0.112399	-0.252993	-0.276616	-0.107064	-0.189614	-0.15647
787	0.184309	-0.249951	-0.310823	0.0143982	0.0859739	-0.0796187		-0.144455	-0.0521841	-0.357758	-0.117035	-0.00314215	-0.120927		-0.113054	-0.252077	-0.277265	-0.107268	-0.190322	-0.157855
788	0.18523	-0.249927	-0.312304	0.0143628	0.0868017	-0.0800819		-0.142786	-0.0526317	-0.358275	-0.116696	-0.00277953	-0.122038		-0.113716	-0.251153	-0.277865	-0.10748	-0.190941	-0.159306
789	0.186141	-0.249884	-0.313742	0.0143168	0.0876569	-0.0805739		-0.141107	-0.0530066	-0.3587	-0.116329	-0.00249024	-0.123088		-0.114385	-0.250224	-0.278418	-0.107704	-0.191469	-0.160818
790	0.187038	-0.249827	-0.315133	0.0142589	0.0885329	-0.081096		-0.139421	-0.0533123	-0.359032	-0.115939	-0.00227698	-0.124073		-0.11506	-0.249296	-0.278923	-0.107942	-0.191903	-0.162384
791	0.187918	-0.249761	-0.316471	0.0141879	0.0894232	-0.0816495		-0.137729	-0.0535529	-0.359271	-0.115528	-0.0021418	-0.124991		-0.115741	-0.248372	-0.279382	-0.108199	-0.192242	-0.163998
792	0.188778	-0.249693	-0.317752	0.0141022	0.0903211	-0.0822359		-0.136034	-0.0537333	-0.359417	-0.115099	-0.00208614	-0.12584		-0.116428	-0.247455	-0.279798	-0.108478	-0.192484	-0.165653
793	0.189614	-0.249628	-0.318973	0.0140004	0.0912202	-0.0828566		-0.13434	-0.0538588	-0.359471	-0.114656	-0.00211074	-0.126617		-0.117121	-0.246548	-0.280173	-0.10878	-0.19263	-0.167342
794	0.190423	-0.249571	-0.32013	0.0138809	0.0921143	-0.0835129		-0.132648	-0.0539354	-0.359434	-0.114202	-0.00221568	-0.12732		-0.117821	-0.245656	-0.280509	-0.10911	-0.192681	-0.169059
795	0.191203	-0.249529	-0.321219	0.0137419	0.0929972	-0.0842063		-0.130961	-0.0539693	-0.359306	-0.113741	-0.00240035	-0.127947		-0.118528	-0.244782	-0.28081	-0.109468	-0.192637	-0.170794
796	0.19195	-0.249505	-0.322239	0.0135821	0.0938635	-0.0849382		-0.129282	-0.0539673	-0.359091	-0.113275	-0.00266349	-0.128495		-0.119243	-0.243927	-0.281079	-0.109858	-0.1925	-0.172542
797	0.192663	-0.249505	-0.323187	0.0133998	0.0947076	-0.0857099		-0.127613	-0.0539366	-0.358791	-0.112807	-0.00300319	-0.128964		-0.119965	-0.243096	-0.28132	-0.110279	-0.192275	-0.174295
798	0.193338	-0.249533	-0.32406	0.0131935	0.0955247	-0.0865224		-0.125957	-0.0538845	-0.358408	-0.112341	-0.00341693	-0.129352		-0.120696	-0.24229	-0.281537	-0.110734	-0.191964	-0.176044
799	0.193976	-0.249592	-0.324858	0.012962	0.0963103	-0.0873768		-0.124316	-0.0538186	-0.357945	-0.11188	-0.0039016	-0.129658		-0.121437	-0.241511	-0.281734	-0.111223	-0.191571	-0.177784
800	0.194573	-0.249687	-0.325578	0.0127039	0.0970603	-0.0882739		-0.122693	-0.0537467	-0.357406	-0.111426	-0.00445357	-0.129883		-0.122188	-0.240761	-0.281915	-0.111747	-0.191101	-0.179507
801	0.195129	-0.24982	-0.326221	0.0124181	0.0977712	-0.0892143		-0.12109	-0.0536768	-0.356794	-0.110983	-0.00506872	-0.130025		-0.12295	-0.240042	-0.282084	-0.112305	-0.19056	-0.181207
802	0.195642	-0.249994	-0.326784	0.0121038	0.09844	-0.0901983		-0.119509	-0.0536165	-0.356114	-0.110551	-0.00574252	-0.130086		-0.123725	-0.239355	-0.282244	-0.112897	-0.189953	-0.182877
803	0.196111	-0.250211	-0.327268	0.0117604	0.0990641	-0.091226		-0.117952	-0.0535738	-0.355369	-0.110134	-0.00647008	-0.130066		-0.124512	-0.2387	-0.282401	-0.113523	-0.189287	-0.184512
804	0.196537	-0.250472	-0.327673	0.0113873	0.0996414	-0.0922972		-0.116422	-0.0535561	-0.354564	-0.109733	-0.00724623	-0.129968		-0.125313	-0.238079	-0.282556	-0.11418	-0.188569	-0.186106
805	0.196918	-0.250777	-0.327998	0.0109845	0.100171	-0.0934112		-0.114919	-0.0535708	-0.353703	-0.109349	-0.00806556	-0.129793		-0.126128	-0.237493	-0.282713	-0.114867	-0.187805	-0.187655
806	0.197255	-0.251129	-0.328245	0.010552	0.10065	-0.0945673		-0.113446	-0.053625	-0.352791	-0.108985	-0.00892253	-0.129545		-0.126959	-0.23694	-0.282875	-0.115583	-0.187004	-0.189154
807	0.197548	-0.251525	-0.328413	0.0100903	0.10108	-0.0957641		-0.112004	-0.0537252	-0.351832	-0.108641	-0.00981153	-0.129225		-0.127805	-0.236423	-0.283046	-0.116325	-0.186172	-0.1906
808	0.197798	-0.251966	-0.328505	0.0096	0.10146	-0.097		-0.110594	-0.0538776	-0.350831	-0.108318	-0.010727	-0.128838		-0.128668	-0.23594	-0.283226	-0.117091	-0.185318	-0.191991
809	0.198004	-0.252451	-0.328521	0.00908227	0.101791	-0.098273		-0.109218	-0.0540878	-0.349793	-0.108016	-0.0116633	-0.128387		-0.129548	-0.235492	-0.283418	-0.117879	-0.184448	-0.193322
810	0.198169	-0.252979	-0.328462	0.00853844	0.102072	-0.0995807		-0.107876	-0.0543606	-0.348721	-0.107736	-0.012615	-0.127878		-0.130446	-0.235079	-0.283623	-0.118684	-0.183572	-0.194594
811	0.198292	-0.253547	-0.328331	0.00797021	0.102305	-0.10092		-0.10657	-0.0547004	-0.347621	-0.107478	-0.0135771	-0.127313		-0.13136	-0.2347	-0.283842	-0.119504	-0.182696	-0.195806
812	0.198375	-0.254153	-0.328129	0.00737959	0.102491	-0.102289		-0.105299	-0.0551107	-0.346497	-0.10724	-0.0145444	-0.1267		-0.132293	-0.234356	-0.284076	-0.120336	-0.181828	-0.196955
813	0.19842	-0.254796	-0.327859	0.00676894	0.102632	-0.103683		-0.104064	-0.0555943	-0.345353	-0.107023	-0.0155125	-0.126042		-0.133243	-0.234046	-0.284325	-0.121176	-0.180975	-0.198044
814	0.198429	-0.255471	-0.327523	0.00614091	0.102729	-0.105099		-0.102865	-0.056153	-0.344193	-0.106826	-0.0164769	-0.125346		-0.13421	-0.23377	-0.28459	-0.12202	-0.180144	-0.199073
815	0.198402	-0.256177	-0.327124	0.00549844	0.102786	-0.106533		-0.101702	-0.0567881	-0.343021	-0.106648	-0.0174338	-0.124616		-0.135195	-0.233529	-0.284868	-0.122866	-0.179341	-0.200042
816	0.198342	-0.25691	-0.326664	0.00484476	0.102803	-0.10798		-0.100575	-0.0574996	-0.341841	-0.106487	-0.0183796	-0.123859		-0.136197	-0.233322	-0.28516	-0.123709	-0.178573	-0.200955
817	0.198251	-0.257667	-0.326146	0.00418335	0.102783	-0.109436		-0.099483	-0.0582871	-0.340655	-0.106342	-0.0193113	-0.12308		-0.137214	-0.23315	-0.285464	-0.124547	-0.177846	-0.201813
818	0.198131	-0.258443	-0.325574	0.00351793	0.10273	-0.110896		-0.0984256	-0.0591492	-0.339467	-0.106211	-0.0202263	-0.122285		-0.138247	-0.233012	-0.28578	-0.125375	-0.177163	-0.202619
819	0.197985	-0.259236	-0.32495	0.00285241	0.102644	-0.112356		-0.0974019	-0.0600834	-0.338281	-0.106093	-0.0211224	-0.121478		-0.139295	-0.232911	-0.286104	-0.12619	-0.17653	-0.203377
820	0.197813	-0.260041	-0.324278	0.00219087	0.102529	-0.113811		-0.0964106	-0.0610869	-0.337097	-0.105986	-0.0219978	-0.120666		-0.140356	-0.232845	-0.286435	-0.126989	-0.17595	-0.204089
821	0.197619	-0.260855	-0.323561	0.00153755	0.102388	-0.115256		-0.0954504	-0.0621557	-0.33592	-0.105888	-0.0228512	-0.119854		-0.141429	-0.232816	-0.286772	-0.127769	-0.175427	-0.204759
822	0.197404	-0.261674	-0.322802	0.000896765	0.102223	-0.116686		-0.0945199	-0.0632853	-0.334751	-0.105797	-0.0236817	-0.119045		-0.142513	-0.232824	-0.287111	-0.128527	-0.174963	-0.205391
823	0.197172	-0.262493	-0.322005	0.000272904	0.102037	-0.118095		-0.0936174	-0.0644708	-0.333592	-0.105711	-0.0244888	-0.118245		-0.143607	-0.23287	-0.28745	-0.12926	-0.174559	-0.20599
824	0.196924	-0.26331	-0.321172	-0.000329625	0.101832	-0.119481		-0.0927409	-0.0657063	-0.332445	-0.105627	-0.0252723	-0.117458		-0.144709	-0.232955	-0.287787	-0.129965	-0.174217	-0.206559
825	0.196663	-0.264119	-0.320308	-0.00090643	0.101612	-0.120837		-0.0918886	-0.0669857	-0.331311	-0.105544	-0.0260323	-0.116686		-0.145817	-0.23308	-0.28812	-0.130641	-0.173938	-0.207102
826	0.196391	-0.264918	-0.319414	-0.00145318	0.101378	-0.122161		-0.0910582	-0.0683024	-0.330192	-0.10546	-0.0267691	-0.115934		-0.14693	-0.233245	-0.288445	-0.131285	-0.17372	-0.207624
827	0.196109	-0.265701	-0.318494	-0.00196565	0.101135	-0.123447		-0.0902476	-0.0696496	-0.329088	-0.105372	-0.0274834	-0.115204		-0.148046	-0.233452	-0.28876	-0.131895	-0.173563	-0.208129
828	0.195821	-0.266466	-0.317551	-0.00243974	0.100883	-0.124692		-0.0894545	-0.0710204	-0.328002	-0.105279	-0.028176	-0.114499		-0.149163	-0.233701	-0.289063	-0.13247	-0.173465	-0.208619
829	0.195528	-0.267208	-0.316587	-0.00287156	0.100627	-0.125892		-0.0886763	-0.0724074	-0.326933	-0.10518	-0.0288478	-0.113819		-0.150279	-0.233992	-0.289352	-0.133008	-0.173424	-0.2091
830	0.195232	-0.267924	-0.315604	-0.00325742	0.100368	-0.127046		-0.0879109	-0.0738036	-0.325884	-0.105072	-0.0294997	-0.113167		-0.151392	-0.234325	-0.289623	-0.133508	-0.173437	-0.209574
831	0.194935	-0.26861	-0.314605	-0.0035939	0.100109	-0.128149		-0.0871557	-0.0752019	-0.324853	-0.104954	-0.0301328	-0.112544		-0.1525	-0.234702	-0.289876	-0.13397	-0.173501	-0.210045
832	0.194638	-0.269262	-0.313591	-0.00387784	0.0998529	-0.1292		-0.0864083	-0.0765956	-0.323843	-0.104825	-0.0307482	-0.111948		-0.153602	-0.235121	-0.290107	-0.134392	-0.173611	-0.210516
833	0.194344	-0.269878	-0.312565	-0.00410643	0.0996021	-0.130198		-0.0856666	-0.0779779	-0.322854	-0.104684	-0.0313467	-0.111382		-0.154695	-0.235582	-0.290315	-0.134774	-0.173764	-0.210989
834	0.194053	-0.270453	-0.311526	-0.00427719	0.099359	-0.13114		-0.0849282	-0.0793429	-0.321887	-0.10453	-0.0319294	-0.110843		-0.155777	-0.236084	-0.290499	-0.135117	-0.173955	-0.211467
835	0.193767	-0.270984	-0.310476	-0.00438801	0.0991263	-0.132026		-0.0841911	-0.0806847	-0.320942	-0.104362	-0.0324968	-0.110331		-0.156848	-0.236627	-0.290656	-0.135419	-0.174178	-0.211951
836	0.193488	-0.271469	-0.309415	-0.00443716	0.0989064	-0.132855		-0.0834535	-0.0819983	-0.32002	-0.104179	-0.0330497	-0.109844		-0.157904	-0.237209	-0.290786	-0.135681	-0.174429	-0.212442
837	0.193216	-0.271905	-0.308344	-0.00442332	0.0987019	-0.133627		-0.0827136	-0.083279	-0.319123	-0.103982	-0.0335884	-0.109382		-0.158944	-0.237828	-0.290886	-0.135903	-0.174702	-0.212942
838	0.192952	-0.272289	-0.307263	-0.00434555	0.0985151	-0.134344		-0.0819701	-0.084523	-0.318251	-0.10377	-0.0341132	-0.108941		-0.159966	-0.238482	-0.290957	-0.136085	-0.174993	-0.213452
839	0.192698	-0.272618	-0.306171	-0.00420333	0.0983484	-0.135004		-0.0812217	-0.0857271	-0.317404	-0.103544	-0.034624	-0.108521		-0.160969	-0.239168	-0.290997	-0.136228	-0.175294	-0.213971
840	0.192453	-0.27289	-0.305068	-0.00399654	0.0982042	-0.135611		-0.0804676	-0.0868888	-0.316584	-0.103304	-0.0351206	-0.108118		-0.161952	-0.239884	-0.291005	-0.136332	-0.175602	-0.2145
841	0.192219	-0.273104	-0.303953	-0.00372546	0.0980848	-0.136164		-0.0797074	-0.0880066	-0.315792	-0.103051	-0.0356025	-0.10773		-0.162912	-0.240627	-0.290982	-0.136398	-0.17591	-0.215037
842	0.191996	-0.273258	-0.302824	-0.00339075	0.0979924	-0.136667		-0.0789409	-0.0890794	-0.315029	-0.102785	-0.036069	-0.107354		-0.16385	-0.241392	-0.290925	-0.136426	-0.176213	-0.215581
843	0.191783	-0.273351	-0.301681	-0.00299342	0.097929	-0.13712		-0.0781683	-0.0901071	-0.314295	-0.102507	-0.036519	-0.106988		-0.164763	-0.242177	-0.290836	-0.136417	-0.176508	-0.216131
844	0.191582	-0.273381	-0.300522	-0.00253483	0.0978967	-0.137527		-0.0773901	-0.0910905	-0.313593	-0.102219	-0.0369514	-0.106629		-0.16565	-0.242977	-0.290714	-0.13637	-0.176788	-0.216684
845	0.191393	-0.273348	-0.299345	-0.00201667	0.0978972	-0.13789		-0.0766075	-0.0920309	-0.312922	-0.101922	-0.0373647	-0.106274		-0.166511	-0.243788	-0.290559	-0.136288	-0.177051	-0.217239
846	0.191215	-0.273252	-0.298149	-0.00144087	0.0979323	-0.138212		-0.0758218	-0.0929304	-0.312283	-0.101618	-0.0377573	-0.10592		-0.167344	-0.244605	-0.290371	-0.13617	-0.177292	-0.217792
847	0.191048	-0.273094	-0.296931	-0.000809655	0.0980034	-0.138494		-0.0750348	-0.0937917	-0.311678	-0.101307	-0.0381272	-0.105566		-0.16815	-0.245424	-0.290151	-0.136016	-0.177509	-0.218341
848	0.190892	-0.272873	-0.295689	-0.00012544	0.0981119	-0.138742		-0.0742486	-0.0946183	-0.311107	-0.100993	-0.0384725	-0.105208		-0.168927	-0.24624	-0.289898	-0.135827	-0.177698	-0.218881
849	0.190748	-0.272592	-0.294423	0.000609181	0.0982588	-0.138956		-0.0734658	-0.095414	-0.310571	-0.100675	-0.038791	-0.104845		-0.169675	-0.247049	-0.289614	-0.135603	-0.177856	-0.219409
850	0.190613	-0.27225	-0.293129	0.00139147	0.098445	-0.139141		-0.0726892	-0.0961832	-0.31007	-0.100357	-0.0390804	-0.104474		-0.170394	-0.247846	-0.289298	-0.135345	-0.177984	-0.219921
851	0.19049	-0.271851	-0.291807	0.00221861	0.0986712	-0.1393		-0.071922	-0.0969308	-0.309604	-0.100039	-0.0393381	-0.104093		-0.171083	-0.248627	-0.288952	-0.135051	-0.178079	-0.220413
852	0.190376	-0.271396	-0.290453	0.0030877	0.0989376	-0.139435		-0.0711676	-0.0976618	-0.309174	-0.0997247	-0.0395618	-0.103702		-0.171743	-0.249387	-0.288576	-0.134723	-0.178141	-0.22088
853	0.190272	-0.270888	-0.289068	0.00399584	0.0992444	-0.139549		-0.0704295	-0.0983816	-0.308779	-0.0994145	-0.0397489	-0.103297		-0.172372	-0.250121	-0.28817	-0.13436	-0.178171	-0.221317
854	0.190176	-0.27033	-0.287649	0.00494012	0.0995911	-0.139645		-0.0697117	-0.0990957	-0.308419	-0.0991104	-0.0398967	-0.102879		-0.172972	-0.250827	-0.287737	-0.133962	-0.178168	-0.221722
855	0.19009	-0.269725	-0.286195	0.00591772	0.0999775	-0.139727		-0.0690179	-0.0998096	-0.308094	-0.098814	-0.0400027	-0.102446		-0.173542	-0.2515	-0.287276	-0.13353	-0.178134	-0.222087
856	0.190012	-0.269077	-0.284704	0.00692584	0.100402	-0.139796		-0.0683522	-0.100529	-0.307802	-0.0985268	-0.0400643	-0.101998		-0.174082	-0.252137	-0.286789	-0.133061	-0.178072	-0.22241
857	0.189942	-0.26839	-0.283177	0.00796185	0.100865	-0.139855		-0.0677184	-0.101259	-0.307542	-0.0982503	-0.0400789	-0.101534		-0.174593	-0.252736	-0.286277	-0.132558	-0.177983	-0.222685
858	0.189879	-0.267667	-0.281612	0.00902319	0.101364	-0.139907		-0.0671205	-0.102005	-0.307314	-0.0979856	-0.0400442	-0.101054		-0.175074	-0.253292	-0.285741	-0.132018	-0.17787	-0.222909
859	0.189824	-0.266913	-0.280008	0.0101075	0.101896	-0.139954		-0.0665621	-0.102772	-0.307116	-0.097734	-0.0399578	-0.100557		-0.175527	-0.253805	-0.285183	-0.131443	-0.177737	-0.223077
860	0.189775	-0.266132	-0.278367	0.0112125	0.102461	-0.139997		-0.0660469	-0.103565	-0.306946	-0.0974964	-0.0398175	-0.100045		-0.175951	-0.254272	-0.284604	-0.130831	-0.177587	-0.223185
861	0.189734	-0.265328	-0.276687	0.0123362	0.103056	-0.14004		-0.065578	-0.104387	-0.306801	-0.0972736	-0.0396212	-0.0995164		-0.176347	-0.254693	-0.284005	-0.130184	-0.177425	-0.223229
862	0.189699	-0.264506	-0.274969	0.0134767	0.103678	-0.140083		-0.0651584	-0.105242	-0.306681	-0.0970663	-0.039367	-0.098973		-0.176714	-0.255066	-0.283388	-0.129499	-0.177254	-0.223207
863	0.189671	-0.26367	-0.273213	0.0146322	0.104324	-0.140129		-0.0647907	-0.106134	-0.306582	-0.096875	-0.0390532	-0.098415		-0.177055	-0.255391	-0.282755	-0.128779	-0.17708	-0.223115
864	0.189649	-0.262823	-0.27142	0.0158011	0.104991	-0.140179		-0.0644769	-0.107064	-0.306503	-0.0967	-0.0386784	-0.0978432		-0.177368	-0.255667	-0.282107	-0.128022	-0.176907	-0.222951
865	0.189634	-0.261971	-0.269591	0.0169822	0.105676	-0.140234		-0.0642187	-0.108035	-0.306441	-0.0965416	-0.0382412	-0.0972584		-0.177655	-0.255896	-0.281446	-0.127229	-0.17674	-0.222714
866	0.189626	-0.261116	-0.267726	0.0181741	0.106375	-0.140296		-0.0640171	-0.109048	-0.306394	-0.0963997	-0.0377406	-0.0966617		-0.177915	-0.256077	-0.280775	-0.126401	-0.176585	-0.2224
867	0.189624	-0.260262	-0.265828	0.0193756	0.107085	-0.140365		-0.0638728	-0.110103	-0.306359	-0.0962742	-0.037176	-0.096054		-0.178151	-0.256213	-0.280094	-0.125537	-0.176446	-0.222011
868	0.18963	-0.259413	-0.263897	0.0205857	0.107801	-0.140442		-0.0637857	-0.1112	-0.306334	-0.0961648	-0.0365467	-0.0954364		-0.178361	-0.256303	-0.279407	-0.124639	-0.176329	-0.221544
869	0.189643	-0.25857	-0.261936	0.0218034	0.108519	-0.140529		-0.0637551	-0.112338	-0.306318	-0.0960712	-0.0358526	-0.09481		-0.178546	-0.256351	-0.278714	-0.123707	-0.176237	-0.221001
870	0.189663	-0.257737	-0.259945	0.0230277	0.109236	-0.140626		-0.0637796	-0.113515	-0.306308	-0.0959929	-0.0350939	-0.0941759		-0.178708	-0.256358	-0.278018	-0.122743	-0.176177	-0.220382
871	0.189692	-0.256914	-0.257926	0.0242577	0.109947	-0.140732		-0.0638575	-0.114728	-0.306302	-0.0959293	-0.0342708	-0.0935353		-0.178847	-0.256325	-0.277321	-0.121748	-0.176152	-0.219689
872	0.189728	-0.256105	-0.255882	0.0254925	0.110648	-0.140849		-0.0639862	-0.115974	-0.306299	-0.0958795	-0.0333842	-0.0928891		-0.178964	-0.256256	-0.276626	-0.120722	-0.176167	-0.218923
873	0.189774	-0.255309	-0.253815	0.0267311	0.111335	-0.140977		-0.0641625	-0.11725	-0.306297	-0.0958429	-0.0324351	-0.0922387		-0.179058	-0.256153	-0.275933	-0.119669	-0.176225	-0.218086
874	0.189828	-0.254527	-0.251726	0.0279725	0.112003	-0.141115		-0.0643827	-0.11855	-0.306297	-0.0958185	-0.0314249	-0.0915849		-0.179132	-0.256017	-0.275245	-0.11859	-0.176331	-0.217182
875	0.189892	-0.25376	-0.249618	0.0292154	0.112649	-0.141263		-0.0646427	-0.119869	-0.306297	-0.0958054	-0.0303552	-0.0909289		-0.179186	-0.255853	-0.274565	-0.117486	-0.176486	-0.216215
876	0.189966	-0.253008	-0.247494	0.0304587	0.113268	-0.14142		-0.0649375	-0.121202	-0.306297	-0.0958026	-0.0292282	-0.0902718		-0.17922	-0.255662	-0.273893	-0.116361	-0.176695	-0.215187
877	0.19005	-0.252269	-0.245355	0.031701	0.113857	-0.141586		-0.0652621	-0.122542	-0.306298	-0.0958089	-0.0280461	-0.0896145		-0.179237	-0.255446	-0.273231	-0.115216	-0.176958	-0.214105
878	0.190145	-0.251543	-0.243205	0.0329407	0.114412	-0.141759		-0.0656109	-0.123882	-0.3063	-0.0958232	-0.0268117	-0.088958		-0.179236	-0.255208	-0.272582	-0.114055	-0.177278	-0.212971
879	0.190251	-0.250828	-0.241045	0.034176	0.114928	-0.141938		-0.0659777	-0.125215	-0.306304	-0.0958444	-0.025528	-0.0883033		-0.179219	-0.254951	-0.271947	-0.11288	-0.177656	-0.211793
880	0.190368	-0.250123	-0.23888	0.0354053	0.115403	-0.142122		-0.0663565	-0.126533	-0.306312	-0.0958711	-0.0241983	-0.0876514		-0.179187	-0.254676	-0.271327	-0.111694	-0.178092	-0.210574
881	0.190496	-0.249426	-0.236712	0.0366263	0.115833	-0.142309		-0.0667406	-0.127829	-0.306325	-0.0959021	-0.0228262	-0.0870031		-0.179142	-0.254386	-0.270723	-0.110501	-0.178586	-0.209322
882	0.190636	-0.248734	-0.234544	0.0378368	0.116214	-0.142496		-0.0671236	-0.129093	-0.306347	-0.095936	-0.0214156	-0.0863596		-0.179085	-0.254082	-0.270137	-0.109304	-0.179138	-0.208042
883	0.190787	-0.248045	-0.232379	0.0390345	0.116545	-0.142682		-0.0674987	-0.130319	-0.306378	-0.0959714	-0.0199707	-0.0857217		-0.179017	-0.253766	-0.269569	-0.108107	-0.179747	-0.20674
884	0.190951	-0.247358	-0.230221	0.0402168	0.116822	-0.142862		-0.0678592	-0.131498	-0.306423	-0.0960068	-0.0184958	-0.0850905		-0.17894	-0.253439	-0.269021	-0.106913	-0.180411	-0.205422
885	0.191126	-0.246669	-0.228074	0.041381	0.117043	-0.143035		-0.0681985	-0.132621	-0.306484	-0.0960407	-0.0169955	-0.0844669		-0.178855	-0.253103	-0.268493	-0.105725	-0.181128	-0.204096
886	0.191313	-0.245976	-0.225941	0.0425242	0.117205	-0.143197		-0.06851	-0.13368	-0.306565	-0.0960715	-0.0154747	-0.0838519		-0.178764	-0.252759	-0.267986	-0.104549	-0.181895	-0.202766
887	0.191512	-0.245277	-0.223827	0.0436436	0.117307	-0.143345		-0.0687874	-0.134668	-0.306669	-0.0960973	-0.0139384	-0.0832467		-0.178669	-0.252406	-0.2675	-0.103387	-0.182709	-0.201439
888	0.191723	-0.244569	-0.221735	0.044736	0.117346	-0.143473		-0.0690247	-0.135577	-0.306799	-0.0961166	-0.0123917	-0.0826524		-0.17857	-0.252047	-0.267035	-0.102243	-0.183567	-0.200122
889	0.191946	-0.24385	-0.219671	0.0457986	0.117322	-0.143579		-0.0692162	-0.136399	-0.306959	-0.0961274	-0.0108398	-0.0820702		-0.178471	-0.251681	-0.266591	-0.101123	-0.184464	-0.19882
890	0.19218	-0.243119	-0.217638	0.0468281	0.117234	-0.143658		-0.0693563	-0.137129	-0.307153	-0.0961279	-0.00928807	-0.0815012		-0.178372	-0.251309	-0.266168	-0.100029	-0.185397	-0.197538
891	0.192426	-0.242373	-0.215643	0.0478215	0.117079	-0.143705		-0.0694403	-0.137758	-0.307384	-0.0961159	-0.00774174	-0.0809469		-0.178276	-0.25093	-0.265766	-0.0989651	-0.18636	-0.196282
892	0.192683	-0.241612	-0.213689	0.048776	0.116858	-0.143715		-0.0694634	-0.138283	-0.307655	-0.0960894	-0.00620617	-0.0804084		-0.178183	-0.250545	-0.265385	-0.0979359	-0.18735	-0.195057
893	0.192952	-0.240834	-0.211783	0.0496885	0.116571	-0.143685		-0.0694217	-0.138697	-0.307969	-0.0960461	-0.00468664	-0.0798873		-0.178096	-0.250153	-0.265023	-0.096945	-0.188359	-0.193867
894	0.193233	-0.240038	-0.209929	0.0505564	0.116216	-0.143608		-0.0693117	-0.138997	-0.308329	-0.0959839	-0.00318834	-0.0793851		-0.178015	-0.249754	-0.264682	-0.095996	-0.189385	-0.192716
895	0.193526	-0.239224	-0.208133	0.0513772	0.115796	-0.143481		-0.0691303	-0.139179	-0.308737	-0.0959005	-0.00171631	-0.0789032		-0.177943	-0.249347	-0.264358	-0.0950927	-0.19042	-0.191609
896	0.193831	-0.238392	-0.206401	0.0521483	0.115309	-0.143297		-0.0688751	-0.139239	-0.309195	-0.0957933	-0.000275445	-0.0784432		-0.17788	-0.248933	-0.264053	-0.0942384	-0.19146	-0.190547
897	0.194149	-0.237543	-0.204739	0.0528679	0.114757	-0.143053		-0.0685441	-0.139177	-0.309704	-0.0956601	0.0011296	-0.0780069		-0.177828	-0.248509	-0.263766	-0.0934365	-0.192499	-0.189534
898	0.194479	-0.236675	-0.203152	0.053534	0.114141	-0.142744		-0.068136	-0.13899	-0.310265	-0.0954983	0.00249442	-0.0775958		-0.177788	-0.248077	-0.263494	-0.0926901	-0.193532	-0.188571
899	0.194823	-0.235792	-0.201646	0.0541452	0.113463	-0.142365		-0.0676499	-0.138679	-0.310878	-0.0953055	0.0038149	-0.0772119		-0.17776	-0.247635	-0.263238	-0.0920021	-0.194553	-0.187661
900	0.195182	-0.234893	-0.200227	0.0547003	0.112723	-0.141912		-0.0670855	-0.138245	-0.311544	-0.0950793	0.00508728	-0.0768567		-0.177745	-0.247182	-0.262997	-0.0913751	-0.195557	-0.186804
901	0.195556	-0.233981	-0.1989	0.0551985	0.111925	-0.141382		-0.0664431	-0.137688	-0.312261	-0.0948172	0.00630816	-0.0765322		-0.177743	-0.246719	-0.262769	-0.0908116	-0.19654	-0.186001
902	0.195946	-0.233057	-0.197671	0.0556395	0.11107	-0.140772		-0.0657232	-0.137012	-0.313027	-0.0945169	0.00747457	-0.0762402		-0.177755	-0.246244	-0.262553	-0.0903138	-0.197497	-0.185251
903	0.196354	-0.232123	-0.196544	0.0560232	0.110161	-0.140078		-0.0649271	-0.13622	-0.313842	-0.0941761	0.00858396	-0.0759825		-0.177779	-0.245759	-0.262349	-0.0898834	-0.198423	-0.184554
904	0.196781	-0.231181	-0.195526	0.05635	0.1092	-0.139298		-0.0640563	-0.135316	-0.314701	-0.0937927	0.00963428	-0.075761		-0.177817	-0.245261	-0.262156	-0.0895221	-0.199314	-0.18391
905	0.197229	-0.230234	-0.19462	0.0566208	0.108191	-0.138431		-0.0631129	-0.134305	-0.315601	-0.0933647	0.0106239	-0.0755774		-0.177867	-0.244752	-0.261971	-0.0892311	-0.200167	-0.183316
906	0.197699	-0.229283	-0.19383	0.0568368	0.107138	-0.137475		-0.0620991	-0.133193	-0.31654	-0.0928901	0.0115519	-0.0754336		-0.177929	-0.244231	-0.261796	-0.0890113	-0.200979	-0.18277
907	0.198193	-0.228332	-0.19316	0.0569995	0.106042	-0.136431		-0.0610177	-0.131986	-0.317512	-0.0923675	0.0124176	-0.0753314		-0.178001	-0.243699	-0.261627	-0.0888633	-0.201745	-0.18227
908	0.198712	-0.227384	-0.192613	0.0571111	0.10491	-0.135299		-0.0598716	-0.130692	-0.318512	-0.0917953	0.013221	-0.0752723		-0.178082	-0.243155	-0.261465	-0.0887872	-0.202465	-0.181814
909	0.19926	-0.226439	-0.192193	0.0571739	0.103743	-0.134079		-0.0586642	-0.129317	-0.319536	-0.0911724	0.0139628	-0.0752581		-0.178171	-0.242602	-0.261308	-0.0887832	-0.203135	-0.181397
910	0.199838	-0.225502	-0.1919	0.0571906	0.102547	-0.132775		-0.0573989	-0.127871	-0.320577	-0.0904978	0.0146439	-0.0752903		-0.178265	-0.242038	-0.261155	-0.0888506	-0.203754	-0.181018
911	0.200448	-0.224573	-0.191736	0.0571644	0.101326	-0.131388		-0.0560795	-0.126362	-0.32163	-0.0897711	0.015266	-0.0753702		-0.178363	-0.241466	-0.261004	-0.0889888	-0.204321	-0.180672
912	0.201092	-0.223656	-0.191703	0.0570984	0.100083	-0.129923		-0.0547099	-0.124799	-0.322688	-0.0889919	0.0158313	-0.0754992		-0.178463	-0.240885	-0.260856	-0.0891967	-0.204835	-0.180355
913	0.201772	-0.222753	-0.191799	0.0569964	0.0988254	-0.128384		-0.053294	-0.12319	-0.323745	-0.0881604	0.0163424	-0.0756783		-0.178562	-0.240298	-0.260707	-0.0894728	-0.205295	-0.180064
914	0.20249	-0.221865	-0.192024	0.0568622	0.0975559	-0.126775		-0.051836	-0.121546	-0.324795	-0.0872769	0.0168023	-0.0759086		-0.178657	-0.239706	-0.260558	-0.0898154	-0.205701	-0.179794
915	0.203249	-0.220993	-0.192377	0.0566998	0.0962798	-0.125104		-0.0503402	-0.119875	-0.325831	-0.0863422	0.0172147	-0.0761907		-0.178748	-0.23911	-0.260407	-0.0902225	-0.206053	-0.179542
916	0.20405	-0.22014	-0.192854	0.0565133	0.095002	-0.123376		-0.048811	-0.118187	-0.326845	-0.0853576	0.0175834	-0.0765252		-0.17883	-0.238513	-0.260253	-0.0906918	-0.206353	-0.179303
917	0.204894	-0.219306	-0.193454	0.0563069	0.0937273	-0.121599		-0.0472526	-0.116491	-0.327833	-0.0843245	0.0179129	-0.0769123		-0.178902	-0.237914	-0.260093	-0.0912209	-0.2066	-0.179073
918	0.205783	-0.218493	-0.194172	0.0560849	0.0924607	-0.119782		-0.0456696	-0.114796	-0.328787	-0.0832449	0.0182076	-0.0773521		-0.178961	-0.237318	-0.259927	-0.091807	-0.206796	-0.178849
919	0.206718	-0.2177	-0.195003	0.0558516	0.0912069	-0.117932		-0.0440664	-0.11311	-0.329701	-0.0821212	0.0184726	-0.0778442		-0.179005	-0.236724	-0.259754	-0.092447	-0.206941	-0.178627
920	0.207701	-0.216929	-0.195943	0.0556111	0.0899707	-0.11606		-0.0424475	-0.111442	-0.330569	-0.0809559	0.0187128	-0.078388		-0.179031	-0.236136	-0.25957	-0.0931378	-0.207038	-0.178403
921	0.208731	-0.216179	-0.196984	0.0553677	0.0887567	-0.114173		-0.0408174	-0.1098	-0.331386	-0.0797521	0.0189337	-0.0789825		-0.179037	-0.235555	-0.259376	-0.0938763	-0.207088	-0.178174
922	0.209809	-0.215451	-0.198121	0.0551252	0.0875696	-0.112283		-0.0391804	-0.10819	-0.332147	-0.0785132	0.0191404	-0.0796265		-0.179021	-0.234984	-0.259169	-0.0946589	-0.207092	-0.177936
923	0.210934	-0.214744	-0.199346	0.0548876	0.0864138	-0.1104		-0.0375412	-0.10662	-0.332846	-0.0772428	0.0193385	-0.0803182		-0.178982	-0.234423	-0.258947	-0.0954821	-0.207052	-0.177688
924	0.212108	-0.214058	-0.20065	0.0546585	0.0852936	-0.108534		-0.035904	-0.105096	-0.333478	-0.075945	0.0195333	-0.0810555		-0.178918	-0.233876	-0.258708	-0.0963424	-0.20697	-0.177425
925	0.213327	-0.213392	-0.202027	0.0544412	0.0842129	-0.106695		-0.0342734	-0.103622	-0.334041	-0.0746239	0.0197301	-0.0818359		-0.178827	-0.233343	-0.258452	-0.0972361	-0.206847	-0.177147
926	0.214592	-0.212745	-0.203467	0.0542389	0.0831756	-0.104894		-0.0326536	-0.102203	-0.33453	-0.0732841	0.019934	-0.0826566		-0.17871	-0.232827	-0.258175	-0.0981597	-0.206685	-0.176851
927	0.215901	-0.212117	-0.20496	0.0540544	0.0821853	-0.103142		-0.0310489	-0.100844	-0.334942	-0.0719302	0.02015	-0.0835141		-0.178564	-0.232328	-0.257876	-0.0991095	-0.206486	-0.176537
928	0.217251	-0.211507	-0.206498	0.0538903	0.0812455	-0.101448		-0.0294636	-0.0995479	-0.335274	-0.0705671	0.0203828	-0.0844048		-0.178391	-0.231849	-0.257554	-0.100082	-0.206251	-0.176201
929	0.21864	-0.210915	-0.20807	0.0537488	0.080359	-0.0998236		-0.0279018	-0.098316	-0.335525	-0.0691998	0.0206369	-0.0853245		-0.17819	-0.23139	-0.257206	-0.101074	-0.205982	-0.175845
930	0.220066	-0.210338	-0.209667	0.0536317	0.0795289	-0.0982773		-0.0263677	-0.0971505	-0.335692	-0.0678333	0.0209161	-0.0862688		-0.177961	-0.230952	-0.256831	-0.102081	-0.205679	-0.175467
931	0.221525	-0.209778	-0.21128	0.0535407	0.0787576	-0.0968187		-0.024865	-0.096052	-0.335775	-0.0664728	0.0212244	-0.0872327		-0.177706	-0.230537	-0.256427	-0.103101	-0.205345	-0.175068
932	0.223014	-0.209232	-0.212897	0.053477	0.0780472	-0.0954567		-0.0233978	-0.0950206	-0.335773	-0.0651234	0.0215648	-0.088211		-0.177426	-0.230144	-0.255992	-0.104131	-0.204981	-0.174647
933	0.224528	-0.208701	-0.214511	0.0534413	0.0773998	-0.0941993		-0.0219697	-0.0940557	-0.335685	-0.0637901	0.0219402	-0.0891981		-0.177121	-0.229774	-0.255525	-0.105166	-0.204587	-0.174205
934	0.226065	-0.208184	-0.216112	0.0534344	0.076817	-0.0930543		-0.0205843	-0.0931558	-0.335512	-0.0624781	0.0223529	-0.0901883		-0.176794	-0.229428	-0.255026	-0.106206	-0.204164	-0.173743
935	0.227619	-0.207681	-0.21769	0.0534564	0.0763001	-0.0920285		-0.0192448	-0.0923189	-0.335254	-0.0611922	0.0228048	-0.0911753		-0.176448	-0.229104	-0.254491	-0.107246	-0.203714	-0.173263
936	0.229186	-0.207193	-0.219237	0.0535074	0.0758502	-0.0911281		-0.0179545	-0.0915424	-0.334912	-0.0599371	0.0232972	-0.092153		-0.176083	-0.228803	-0.253922	-0.108284	-0.203237	-0.172765
937	0.230762	-0.206719	-0.220745	0.053587	0.075468	-0.0903586		-0.0167163	-0.090823	-0.334489	-0.0587175	0.0238309	-0.0931148		-0.175704	-0.228523	-0.253317	-0.109319	-0.202734	-0.172251
938	0.232342	-0.20626	-0.222207	0.0536946	0.0751541	-0.0897247		-0.0155329	-0.0901571	-0.333986	-0.0575377	0.0244062	-0.0940544		-0.175312	-0.228265	-0.252675	-0.110347	-0.202207	-0.171723
939	0.233921	-0.205817	-0.223616	0.0538294	0.0749086	-0.0892301		-0.0144067	-0.0895405	-0.333405	-0.0564017	0.025023	-0.094965		-0.174911	-0.228028	-0.251997	-0.111368	-0.201655	-0.171184
940	0.235494	-0.205391	-0.224965	0.0539905	0.0747317	-0.0888779		-0.0133398	-0.0889686	-0.332749	-0.0553134	0.0256806	-0.0958401		-0.174504	-0.227809	-0.251283	-0.112378	-0.20108	-0.170635
941	0.237058	-0.204984	-0.226249	0.0541766	0.074623	-0.0886703		-0.0123338	-0.0884365	-0.332022	-0.0542762	0.0263779	-0.0966733		-0.174094	-0.227609	-0.250534	-0.113378	-0.200483	-0.170079
942	0.238607	-0.204598	-0.227465	0.0543865	0.0745823	-0.0886086		-0.0113903	-0.0879392	-0.331226	-0.0532933	0.0271133	-0.0974582		-0.173684	-0.227425	-0.24975	-0.114364	-0.199866	-0.169518
943	0.240138	-0.204233	-0.228607	0.0546185	0.0746088	-0.0886934		-0.0105102	-0.0874713	-0.330366	-0.0523675	0.0278849	-0.0981885		-0.173277	-0.227257	-0.248932	-0.115336	-0.199228	-0.168955
944	0.241646	-0.203892	-0.229674	0.0548711	0.0747018	-0.0889244		-0.00969421	-0.0870273	-0.329446	-0.0515011	0.0286904	-0.0988585		-0.172877	-0.227102	-0.248083	-0.116293	-0.198572	-0.168393
945	0.243128	-0.203579	-0.230663	0.0551428	0.0748604	-0.0893005		-0.00894239	-0.0866017	-0.328469	-0.0506961	0.029527	-0.0994624		-0.172486	-0.22696	-0.247203	-0.117234	-0.197899	-0.167834
946	0.244581	-0.203294	-0.231574	0.0554317	0.0750835	-0.08982		-0.0082545	-0.086189	-0.327442	-0.0499543	0.0303918	-0.0999951		-0.172108	-0.226828	-0.246297	-0.118158	-0.197211	-0.167282
947	0.246001	-0.203041	-0.232407	0.055736	0.07537	-0.0904803		-0.00762981	-0.0857838	-0.326369	-0.0492766	0.0312816	-0.100452		-0.171744	-0.226705	-0.245366	-0.119064	-0.196509	-0.166738
948	0.247387	-0.202823	-0.233162	0.0560542	0.0757186	-0.0912783		-0.00706709	-0.0853807	-0.325254	-0.048664	0.032193	-0.100828		-0.171398	-0.22659	-0.244414	-0.119952	-0.195796	-0.166207
949	0.248736	-0.202642	-0.233842	0.0563843	0.076128	-0.09221		-0.00656465	-0.0849746	-0.324105	-0.0481168	0.0331224	-0.10112		-0.171071	-0.226481	-0.243444	-0.120821	-0.195073	-0.165689
950	0.250048	-0.202501	-0.234449	0.0567246	0.0765967	-0.093271		-0.00612026	-0.0845605	-0.322926	-0.047635	0.034066	-0.101324		-0.170767	-0.226377	-0.24246	-0.12167	-0.194344	-0.165189
951	0.25132	-0.202403	-0.234988	0.0570735	0.0771232	-0.0944564		-0.00573123	-0.0841339	-0.321723	-0.047218	0.0350201	-0.101438		-0.170485	-0.226278	-0.241466	-0.122499	-0.19361	-0.164709
952	0.252552	-0.20235	-0.235461	0.0574293	0.0777061	-0.0957607		-0.00539437	-0.0836905	-0.320503	-0.0468652	0.0359808	-0.101459		-0.170228	-0.22618	-0.240467	-0.123307	-0.192875	-0.164251
953	0.253745	-0.202345	-0.235876	0.0577904	0.0783437	-0.0971779		-0.005106	-0.0832264	-0.319271	-0.0465752	0.0369444	-0.101386		-0.169996	-0.226085	-0.239468	-0.124095	-0.192141	-0.163818
954	0.254899	-0.202391	-0.236237	0.0581554	0.0790344	-0.0987018		-0.00486196	-0.0827379	-0.318034	-0.0463465	0.037907	-0.101218		-0.16979	-0.22599	-0.238473	-0.124861	-0.191411	-0.163411
955	0.256015	-0.202488	-0.236551	0.0585228	0.0797766	-0.100326		-0.00465766	-0.0822222	-0.316797	-0.0461771	0.038865	-0.100955		-0.169611	-0.225896	-0.237488	-0.125605	-0.190689	-0.163034
956	0.257094	-0.20264	-0.236826	0.0588914	0.0805684	-0.102042		-0.00448805	-0.0816766	-0.315567	-0.0460649	0.0398147	-0.100597		-0.169457	-0.225802	-0.236518	-0.126328	-0.189976	-0.162688
957	0.258139	-0.202846	-0.237068	0.0592599	0.0814081	-0.103845		-0.00434771	-0.0810989	-0.31435	-0.0460072	0.0407529	-0.100145		-0.169329	-0.225707	-0.235567	-0.127027	-0.189278	-0.162375
958	0.259151	-0.203109	-0.237285	0.0596273	0.0822939	-0.105726		-0.00423084	-0.0804875	-0.313151	-0.0460013	0.0416762	-0.0996011		-0.169225	-0.225612	-0.234641	-0.127704	-0.188596	-0.162096
959	0.260134	-0.203428	-0.237486	0.0599925	0.0832238	-0.107679		-0.00413129	-0.0798415	-0.311975	-0.046044	0.0425817	-0.0989667		-0.169145	-0.225516	-0.233745	-0.128356	-0.187933	-0.161853
960	0.261089	-0.203803	-0.237678	0.0603548	0.084196	-0.109694		-0.00404266	-0.07916	-0.310829	-0.0461319	0.0434664	-0.0982451		-0.169087	-0.225419	-0.232883	-0.128984	-0.187294	-0.161647
961	0.262021	-0.204235	-0.237871	0.0607134	0.0852082	-0.111765		-0.00395827	-0.0784431	-0.309718	-0.0462615	0.044328	-0.0974395		-0.169049	-0.225322	-0.23206	-0.129587	-0.18668	-0.161479
962	0.262931	-0.204721	-0.238072	0.0610677	0.0862583	-0.113885		-0.00387129	-0.0776912	-0.308644	-0.0464291	0.045164	-0.0965538		-0.169028	-0.225224	-0.231281	-0.130165	-0.186096	-0.161349
963	0.263825	-0.205261	-0.238289	0.0614173	0.0873441	-0.116045		-0.00377474	-0.0769051	-0.307614	-0.0466307	0.0459724	-0.0955923		-0.169024	-0.225126	-0.230549	-0.130715	-0.185542	-0.161257
964	0.264704	-0.205851	-0.23853	0.0617618	0.0884631	-0.118237		-0.00366154	-0.0760861	-0.306629	-0.0468624	0.0467516	-0.0945599		-0.169032	-0.225028	-0.229867	-0.131238	-0.185023	-0.161203
965	0.265572	-0.206489	-0.238803	0.0621012	0.0896129	-0.120456		-0.00352463	-0.0752361	-0.305694	-0.0471199	0.0475002	-0.0934618		-0.16905	-0.22493	-0.229238	-0.131733	-0.18454	-0.161187
966	0.266432	-0.207173	-0.239114	0.0624355	0.0907908	-0.122692		-0.00335697	-0.0743571	-0.30481	-0.0473991	0.0482169	-0.0923034		-0.169076	-0.224833	-0.228664	-0.132199	-0.184094	-0.161208
967	0.267286	-0.207897	-0.239471	0.0627647	0.0919939	-0.124939		-0.00315164	-0.0734518	-0.303979	-0.0476955	0.048901	-0.0910905		-0.169107	-0.224737	-0.228148	-0.132634	-0.183689	-0.161265
968	0.268139	-0.208657	-0.239879	0.0630892	0.0932195	-0.127191		-0.00290187	-0.0725229	-0.303202	-0.048005	0.049552	-0.0898294		-0.169138	-0.224642	-0.22769	-0.133039	-0.183325	-0.161356
969	0.268991	-0.209449	-0.240344	0.0634095	0.0944643	-0.12944		-0.00260114	-0.0715737	-0.30248	-0.0483232	0.0501695	-0.0885262		-0.169169	-0.224547	-0.22729	-0.133411	-0.183003	-0.161479
970	0.269844	-0.210267	-0.240871	0.0637263	0.0957252	-0.13168		-0.00224322	-0.0706073	-0.301812	-0.0486457	0.0507539	-0.0871874		-0.169194	-0.224454	-0.226947	-0.133751	-0.182725	-0.161632
971	0.2707	-0.211106	-0.241463	0.0640403	0.0969989	-0.133904		-0.00182222	-0.0696275	-0.301197	-0.0489684	0.0513053	-0.0858195		-0.169213	-0.224362	-0.226662	-0.134056	-0.18249	-0.161811
972	0.27156	-0.211959	-0.242123	0.0643525	0.098282	-0.136107		-0.00133268	-0.0686379	-0.300633	-0.0492868	0.0518244	-0.0844291		-0.16922	-0.224269	-0.226431	-0.134326	-0.182299	-0.162014
973	0.272425	-0.212819	-0.242854	0.064664	0.099571	-0.138284		-0.000769584	-0.0676422	-0.300118	-0.049597	0.0523122	-0.0830226		-0.169215	-0.224177	-0.226252	-0.134561	-0.18215	-0.162237
974	0.273293	-0.213681	-0.243657	0.0649761	0.100862	-0.140427		-0.000128454	-0.0666442	-0.299649	-0.0498949	0.0527699	-0.0816066		-0.169195	-0.224084	-0.226123	-0.134759	-0.182045	-0.162477
975	0.274164	-0.214538	-0.244533	0.0652902	0.102152	-0.142534		0.000594639	-0.0656477	-0.29922	-0.0501766	0.0531989	-0.0801873		-0.169156	-0.223988	-0.226038	-0.13492	-0.181981	-0.162728
976	0.275037	-0.215382	-0.245482	0.065608	0.103437	-0.144599		0.00140302	-0.0646563	-0.29883	-0.0504384	0.0536008	-0.078771		-0.169098	-0.22389	-0.225995	-0.135043	-0.181956	-0.162987
977	0.275911	-0.216207	-0.246502	0.0659309	0.104714	-0.146617		0.00229936	-0.0636737	-0.298471	-0.0506767	0.0539776	-0.0773635		-0.169019	-0.223787	-0.225987	-0.135127	-0.181971	-0.163248
978	0.276782	-0.217006	-0.247593	0.0662609	0.105978	-0.148584		0.00328568	-0.0627031	-0.29814	-0.0508881	0.0543313	-0.0759706		-0.168917	-0.223678	-0.22601	-0.135172	-0.182021	-0.163506
979	0.277648	-0.217772	-0.248751	0.0665998	0.107228	-0.150497		0.00436331	-0.0617478	-0.29783	-0.0510694	0.0546643	-0.0745976		-0.168791	-0.223562	-0.226056	-0.135178	-0.182105	-0.163756
980	0.278506	-0.2185	-0.249973	0.0669496	0.108458	-0.152352		0.00553285	-0.0608106	-0.297534	-0.0512178	0.0549789	-0.0732494		-0.16864	-0.223436	-0.226121	-0.135145	-0.182221	-0.163993
981	0.279351	-0.219181	-0.251256	0.0673122	0.109667	-0.154145		0.00679419	-0.0598942	-0.297248	-0.0513304	0.0552778	-0.0719308		-0.168464	-0.223298	-0.226198	-0.135072	-0.182364	-0.164212
982	0.28018	-0.219812	-0.252594	0.0676896	0.110851	-0.155875		0.00814652	-0.0590007	-0.296964	-0.0514048	0.0555637	-0.0706458		-0.168264	-0.223146	-0.22628	-0.13496	-0.182532	-0.164406
983	0.280989	-0.220386	-0.253984	0.0680839	0.112008	-0.157537		0.0095883	-0.0581322	-0.296675	-0.0514389	0.0558394	-0.0693983		-0.16804	-0.222977	-0.22636	-0.13481	-0.182721	-0.16457
984	0.281772	-0.220899	-0.255419	0.0684971	0.113136	-0.159131		0.0111173	-0.0572901	-0.296375	-0.0514307	0.0561078	-0.0681914		-0.167792	-0.22279	-0.226431	-0.134621	-0.182927	-0.164699
985	0.282526	-0.221347	-0.256893	0.0689311	0.114233	-0.160652		0.0127306	-0.0564755	-0.296058	-0.0513785	0.056372	-0.0670278		-0.167522	-0.22258	-0.226488	-0.134394	-0.183147	-0.164787
986	0.283245	-0.221724	-0.2584	0.0693878	0.115298	-0.162101		0.0144246	-0.0556892	-0.295718	-0.0512809	0.0566349	-0.0659099		-0.167231	-0.222346	-0.226524	-0.134131	-0.183376	-0.164831
987	0.283925	-0.222029	-0.259934	0.0698688	0.11633	-0.163473		0.0161951	-0.0549314	-0.295348	-0.051137	0.0568996	-0.0648393		-0.166922	-0.222085	-0.226532	-0.133832	-0.18361	-0.164824
988	0.284561	-0.222259	-0.261489	0.070376	0.117328	-0.164769		0.0180374	-0.054202	-0.294943	-0.0509459	0.0571691	-0.0638171		-0.166597	-0.221793	-0.226508	-0.133499	-0.183844	-0.164763
989	0.285148	-0.222411	-0.263056	0.0709106	0.118293	-0.165986		0.0199462	-0.0535004	-0.294497	-0.050707	0.0574465	-0.062844		-0.166259	-0.221468	-0.226444	-0.133133	-0.184075	-0.164643
990	0.285684	-0.222485	-0.26463	0.071474	0.119225	-0.167122		0.0219157	-0.0528258	-0.294006	-0.0504202	0.0577348	-0.0619201		-0.16591	-0.221107	-0.226338	-0.132736	-0.184297	-0.164462
[truncated: 10 more rows]

## Sheet: FIG4
b									c							d					e				f
[truncated: 2,002 more rows]

## Sheet: FIG5
	d							e							f
[truncated: 8 more rows]
